# Supplementary material for: Detection and evaluation of parameters influencing the identification of heterozygous-enriched regions in Holstein cattle based on SNP chip or whole-genome sequence data
Source: BMC Genomics. 2024 Jul 26;25:726. doi: 10.1186/s12864-024-10642-2 (PMC11282608; doi:10.1186/s12864-024-10642-2)
Supplement: Supplementary file 4 — Supplementary Material 4. [file 12864_2024_10642_MOESM4_ESM.xlsx]

## Sheet: Sheet2
	10_1e+06_10000_0	10_1e+06_10000_1	10_1e+06_10000_2	10_1e+06_10000_3	10_1e+06_10000_4	10_1e+06_10000_5	10_1e+06_1e+05_0	10_1e+06_1e+05_1	10_1e+06_1e+05_2	10_1e+06_1e+05_3	10_1e+06_1e+05_4	10_1e+06_1e+05_5	10_1e+06_1e+06_0	10_1e+06_1e+06_1	10_1e+06_1e+06_2	10_1e+06_1e+06_3	10_1e+06_1e+06_4	10_1e+06_1e+06_5	10_1e+06_25000_0	10_1e+06_25000_1	10_1e+06_25000_2	10_1e+06_25000_3	10_1e+06_25000_4	10_1e+06_25000_5	10_1e+06_50000_0	10_1e+06_50000_1	10_1e+06_50000_2	10_1e+06_50000_3	10_1e+06_50000_4	10_1e+06_50000_5	10_1e+06_5e+05_0	10_1e+06_5e+05_1	10_1e+06_5e+05_2	10_1e+06_5e+05_3	10_1e+06_5e+05_4	10_1e+06_5e+05_5	10_2e+06_10000_0	10_2e+06_10000_1	10_2e+06_10000_2	10_2e+06_10000_3	10_2e+06_10000_4	10_2e+06_10000_5	10_2e+06_1e+05_0	10_2e+06_1e+05_1	10_2e+06_1e+05_2	10_2e+06_1e+05_3	10_2e+06_1e+05_4	10_2e+06_1e+05_5	10_2e+06_1e+06_0
10_1e+06_10000_0	0	0	5	5.26316	5.55556	4.54545	0	0	0	0	0	0	0	0	0	0	0	0	0	0	0	0	0	0	0	0	0	0	0	0	0	0	0	0	0	0	0	0	5	5.26316	5.55556	4.54545	0	0	0	0	0	0	0
10_1e+06_10000_1	7.69231	5.88235	15	15.7895	16.6667	18.1818	0	0	0	0	0	0	0	0	0	0	0	0	0	0	0	0	0	0	0	0	0	0	0	0	0	0	0	0	0	0	7.69231	5.88235	15	15.7895	16.6667	18.1818	0	0	0	0	0	0	0
10_1e+06_10000_2	30.7692	23.5294	30	31.5789	33.3333	36.3636	0	0	0	0	0	0	0	0	0	0	0	0	0	0	0	0	0	0	0	0	0	0	0	0	0	0	0	0	0	0	30.7692	23.5294	30	31.5789	33.3333	36.3636	0	0	0	0	0	0	0
10_1e+06_10000_3	69.2308	64.7059	70	73.6842	72.2222	72.7273	0	0	0	0	0	0	0	0	0	0	0	0	0	0	0	0	33.3333	33.3333	0	0	0	0	0	0	0	0	0	0	0	0	69.2308	64.7059	70	73.6842	72.2222	72.7273	0	0	0	0	0	0	0
10_1e+06_10000_4	100	100	100	100	100	95.4545	0	0	0	0	0	0	0	0	0	0	0	0	100	100	100	100	100	100	0	100	100	100	100	100	0	0	0	0	0	0	100	100	100	100	100	95.4545	0	0	0	0	0	0	0
10_1e+06_10000_5	100	100	100	100	100	95.4545	0	0	0	0	0	0	0	0	0	0	0	0	100	100	100	100	100	100	0	100	100	100	100	100	0	0	0	0	0	0	100	100	100	100	100	95.4545	0	0	0	0	0	0	0
10_1e+06_1e+05_0	0	0	5	5.26316	5.55556	4.54545	0	0	0	0	0	0	0	0	0	0	0	0	0	0	0	0	0	0	0	0	0	0	0	0	0	0	0	0	0	0	0	0	5	5.26316	5.55556	4.54545	0	0	0	0	0	0	0
10_1e+06_1e+05_1	7.69231	5.88235	15	15.7895	16.6667	18.1818	0	0	0	0	0	0	0	0	0	0	0	0	0	0	0	0	0	0	0	0	0	0	0	0	0	0	0	0	0	0	7.69231	5.88235	15	15.7895	16.6667	18.1818	0	0	0	0	0	0	0
10_1e+06_1e+05_2	30.7692	23.5294	30	31.5789	33.3333	36.3636	0	0	0	0	0	0	0	0	0	0	0	0	0	0	0	0	0	0	0	0	0	0	0	0	0	0	0	0	0	0	30.7692	23.5294	30	31.5789	33.3333	36.3636	0	0	0	0	0	0	0
10_1e+06_1e+05_3	69.2308	64.7059	70	73.6842	72.2222	72.7273	0	0	0	0	0	0	0	0	0	0	0	0	0	0	0	0	33.3333	33.3333	0	0	0	0	0	0	0	0	0	0	0	0	69.2308	64.7059	70	73.6842	72.2222	72.7273	0	0	0	0	0	0	0
10_1e+06_1e+05_4	100	100	100	100	100	95.4545	0	0	0	0	0	0	0	0	0	0	0	0	100	100	100	100	100	100	0	100	100	100	100	100	0	0	0	0	0	0	100	100	100	100	100	95.4545	0	0	0	0	0	0	0
10_1e+06_1e+05_5	100	100	100	100	100	95.4545	0	0	0	0	0	0	0	0	0	0	0	0	100	100	100	100	100	100	0	100	100	100	100	100	0	0	0	0	0	0	100	100	100	100	100	95.4545	0	0	0	0	0	0	0
10_1e+06_1e+06_0	0	0	0	0	0	0	0	0	0	0	0	0	0	0	0	0	0	0	0	0	0	0	0	0	0	0	0	0	0	0	0	0	0	0	0	0	0	0	0	0	0	0	0	0	0	0	0	0	0
10_1e+06_1e+06_1	0	0	0	0	0	0	0	0	0	0	0	0	0	0	0	0	0	0	0	0	0	0	0	0	0	0	0	0	0	0	0	0	0	0	0	0	0	0	0	0	0	0	0	0	0	0	0	0	0
10_1e+06_1e+06_2	0	0	0	0	0	0	0	0	0	0	0	0	0	0	0	0	0	0	0	0	0	0	0	0	0	0	0	0	0	0	0	0	0	0	0	0	0	0	0	0	0	0	0	0	0	0	0	0	0
10_1e+06_1e+06_3	7.69231	5.88235	10	10.5263	11.1111	9.09091	0	0	0	0	0	0	0	0	0	0	0	0	0	0	0	0	0	0	0	0	0	0	0	0	0	0	0	0	0	0	7.69231	5.88235	10	10.5263	11.1111	9.09091	0	0	0	0	0	0	0
10_1e+06_1e+06_4	15.3846	11.7647	15	15.7895	16.6667	13.6364	0	0	0	0	0	0	0	0	0	0	0	0	0	0	0	0	0	0	0	0	0	0	0	0	0	0	0	0	0	0	15.3846	11.7647	15	15.7895	16.6667	13.6364	0	0	0	0	0	0	0
10_1e+06_1e+06_5	30.7692	23.5294	25	26.3158	22.2222	22.7273	0	0	0	0	0	0	0	0	0	0	0	0	0	0	0	0	33.3333	33.3333	0	0	0	0	0	0	0	0	0	0	0	0	30.7692	23.5294	25	26.3158	22.2222	22.7273	0	0	0	0	0	0	0
10_1e+06_25000_0	0	0	5	5.26316	5.55556	4.54545	0	0	0	0	0	0	0	0	0	0	0	0	0	0	0	0	0	0	0	0	0	0	0	0	0	0	0	0	0	0	0	0	5	5.26316	5.55556	4.54545	0	0	0	0	0	0	0
10_1e+06_25000_1	7.69231	5.88235	15	15.7895	16.6667	18.1818	0	0	0	0	0	0	0	0	0	0	0	0	0	0	0	0	0	0	0	0	0	0	0	0	0	0	0	0	0	0	7.69231	5.88235	15	15.7895	16.6667	18.1818	0	0	0	0	0	0	0
10_1e+06_25000_2	30.7692	23.5294	30	31.5789	33.3333	36.3636	0	0	0	0	0	0	0	0	0	0	0	0	0	0	0	0	0	0	0	0	0	0	0	0	0	0	0	0	0	0	30.7692	23.5294	30	31.5789	33.3333	36.3636	0	0	0	0	0	0	0
10_1e+06_25000_3	69.2308	64.7059	70	73.6842	72.2222	72.7273	0	0	0	0	0	0	0	0	0	0	0	0	0	0	0	0	33.3333	33.3333	0	0	0	0	0	0	0	0	0	0	0	0	69.2308	64.7059	70	73.6842	72.2222	72.7273	0	0	0	0	0	0	0
10_1e+06_25000_4	100	100	100	100	100	95.4545	0	0	0	0	0	0	0	0	0	0	0	0	100	100	100	100	100	100	0	100	100	100	100	100	0	0	0	0	0	0	100	100	100	100	100	95.4545	0	0	0	0	0	0	0
10_1e+06_25000_5	100	100	100	100	100	95.4545	0	0	0	0	0	0	0	0	0	0	0	0	100	100	100	100	100	100	0	100	100	100	100	100	0	0	0	0	0	0	100	100	100	100	100	95.4545	0	0	0	0	0	0	0
10_1e+06_50000_0	0	0	5	5.26316	5.55556	4.54545	0	0	0	0	0	0	0	0	0	0	0	0	0	0	0	0	0	0	0	0	0	0	0	0	0	0	0	0	0	0	0	0	5	5.26316	5.55556	4.54545	0	0	0	0	0	0	0
10_1e+06_50000_1	7.69231	5.88235	15	15.7895	16.6667	18.1818	0	0	0	0	0	0	0	0	0	0	0	0	0	0	0	0	0	0	0	0	0	0	0	0	0	0	0	0	0	0	7.69231	5.88235	15	15.7895	16.6667	18.1818	0	0	0	0	0	0	0
10_1e+06_50000_2	30.7692	23.5294	30	31.5789	33.3333	36.3636	0	0	0	0	0	0	0	0	0	0	0	0	0	0	0	0	0	0	0	0	0	0	0	0	0	0	0	0	0	0	30.7692	23.5294	30	31.5789	33.3333	36.3636	0	0	0	0	0	0	0
10_1e+06_50000_3	69.2308	64.7059	70	73.6842	72.2222	72.7273	0	0	0	0	0	0	0	0	0	0	0	0	0	0	0	0	33.3333	33.3333	0	0	0	0	0	0	0	0	0	0	0	0	69.2308	64.7059	70	73.6842	72.2222	72.7273	0	0	0	0	0	0	0
10_1e+06_50000_4	100	100	100	100	100	95.4545	0	0	0	0	0	0	0	0	0	0	0	0	100	100	100	100	100	100	0	100	100	100	100	100	0	0	0	0	0	0	100	100	100	100	100	95.4545	0	0	0	0	0	0	0
10_1e+06_50000_5	100	100	100	100	100	95.4545	0	0	0	0	0	0	0	0	0	0	0	0	100	100	100	100	100	100	0	100	100	100	100	100	0	0	0	0	0	0	100	100	100	100	100	95.4545	0	0	0	0	0	0	0
10_1e+06_5e+05_0	0	0	5	5.26316	5.55556	4.54545	0	0	0	0	0	0	0	0	0	0	0	0	0	0	0	0	0	0	0	0	0	0	0	0	0	0	0	0	0	0	0	0	5	5.26316	5.55556	4.54545	0	0	0	0	0	0	0
10_1e+06_5e+05_1	0	0	5	5.26316	5.55556	4.54545	0	0	0	0	0	0	0	0	0	0	0	0	0	0	0	0	0	0	0	0	0	0	0	0	0	0	0	0	0	0	0	0	5	5.26316	5.55556	4.54545	0	0	0	0	0	0	0
10_1e+06_5e+05_2	30.7692	23.5294	25	26.3158	27.7778	27.2727	0	0	0	0	0	0	0	0	0	0	0	0	0	0	0	0	0	0	0	0	0	0	0	0	0	0	0	0	0	0	30.7692	23.5294	25	26.3158	27.7778	27.2727	0	0	0	0	0	0	0
10_1e+06_5e+05_3	69.2308	64.7059	65	68.4211	66.6667	63.6364	0	0	0	0	0	0	0	0	0	0	0	0	0	0	0	0	33.3333	33.3333	0	0	0	0	0	0	0	0	0	0	0	0	69.2308	64.7059	65	68.4211	66.6667	63.6364	0	0	0	0	0	0	0
10_1e+06_5e+05_4	100	100	95	94.7368	94.4444	86.3636	0	0	0	0	0	0	0	0	0	0	0	0	100	100	100	100	100	100	0	100	100	100	100	100	0	0	0	0	0	0	100	100	95	94.7368	94.4444	86.3636	0	0	0	0	0	0	0
10_1e+06_5e+05_5	100	100	95	94.7368	94.4444	86.3636	0	0	0	0	0	0	0	0	0	0	0	0	100	100	100	100	100	100	0	100	100	100	100	100	0	0	0	0	0	0	100	100	95	94.7368	94.4444	86.3636	0	0	0	0	0	0	0
10_2e+06_10000_0	0	0	5	5.26316	5.55556	4.54545	0	0	0	0	0	0	0	0	0	0	0	0	0	0	0	0	0	0	0	0	0	0	0	0	0	0	0	0	0	0	0	0	5	5.26316	5.55556	4.54545	0	0	0	0	0	0	0
10_2e+06_10000_1	7.69231	5.88235	15	15.7895	16.6667	18.1818	0	0	0	0	0	0	0	0	0	0	0	0	0	0	0	0	0	0	0	0	0	0	0	0	0	0	0	0	0	0	7.69231	5.88235	15	15.7895	16.6667	18.1818	0	0	0	0	0	0	0
10_2e+06_10000_2	30.7692	23.5294	30	31.5789	33.3333	36.3636	0	0	0	0	0	0	0	0	0	0	0	0	0	0	0	0	0	0	0	0	0	0	0	0	0	0	0	0	0	0	30.7692	23.5294	30	31.5789	33.3333	36.3636	0	0	0	0	0	0	0
10_2e+06_10000_3	69.2308	64.7059	70	73.6842	72.2222	72.7273	0	0	0	0	0	0	0	0	0	0	0	0	0	0	0	0	33.3333	33.3333	0	0	0	0	0	0	0	0	0	0	0	0	69.2308	64.7059	70	73.6842	72.2222	72.7273	0	0	0	0	0	0	0
10_2e+06_10000_4	100	100	100	100	100	95.4545	0	0	0	0	0	0	0	0	0	0	0	0	100	100	100	100	100	100	0	100	100	100	100	100	0	0	0	0	0	0	100	100	100	100	100	95.4545	0	0	0	0	0	0	0
10_2e+06_10000_5	100	100	100	100	100	95.4545	0	0	0	0	0	0	0	0	0	0	0	0	100	100	100	100	100	100	0	100	100	100	100	100	0	0	0	0	0	0	100	100	100	100	100	95.4545	0	0	0	0	0	0	0
10_2e+06_1e+05_0	0	0	5	5.26316	5.55556	4.54545	0	0	0	0	0	0	0	0	0	0	0	0	0	0	0	0	0	0	0	0	0	0	0	0	0	0	0	0	0	0	0	0	5	5.26316	5.55556	4.54545	0	0	0	0	0	0	0
10_2e+06_1e+05_1	7.69231	5.88235	15	15.7895	16.6667	18.1818	0	0	0	0	0	0	0	0	0	0	0	0	0	0	0	0	0	0	0	0	0	0	0	0	0	0	0	0	0	0	7.69231	5.88235	15	15.7895	16.6667	18.1818	0	0	0	0	0	0	0
10_2e+06_1e+05_2	30.7692	23.5294	30	31.5789	33.3333	36.3636	0	0	0	0	0	0	0	0	0	0	0	0	0	0	0	0	0	0	0	0	0	0	0	0	0	0	0	0	0	0	30.7692	23.5294	30	31.5789	33.3333	36.3636	0	0	0	0	0	0	0
10_2e+06_1e+05_3	69.2308	64.7059	70	73.6842	72.2222	72.7273	0	0	0	0	0	0	0	0	0	0	0	0	0	0	0	0	33.3333	33.3333	0	0	0	0	0	0	0	0	0	0	0	0	69.2308	64.7059	70	73.6842	72.2222	72.7273	0	0	0	0	0	0	0
10_2e+06_1e+05_4	100	100	100	100	100	95.4545	0	0	0	0	0	0	0	0	0	0	0	0	100	100	100	100	100	100	0	100	100	100	100	100	0	0	0	0	0	0	100	100	100	100	100	95.4545	0	0	0	0	0	0	0
10_2e+06_1e+05_5	100	100	100	100	100	95.4545	0	0	0	0	0	0	0	0	0	0	0	0	100	100	100	100	100	100	0	100	100	100	100	100	0	0	0	0	0	0	100	100	100	100	100	95.4545	0	0	0	0	0	0	0
10_2e+06_1e+06_0	0	0	0	0	0	0	0	0	0	0	0	0	0	0	0	0	0	0	0	0	0	0	0	0	0	0	0	0	0	0	0	0	0	0	0	0	0	0	0	0	0	0	0	0	0	0	0	0	0
10_2e+06_1e+06_1	0	0	0	0	0	0	0	0	0	0	0	0	0	0	0	0	0	0	0	0	0	0	0	0	0	0	0	0	0	0	0	0	0	0	0	0	0	0	0	0	0	0	0	0	0	0	0	0	0
10_2e+06_1e+06_2	0	0	0	0	0	0	0	0	0	0	0	0	0	0	0	0	0	0	0	0	0	0	0	0	0	0	0	0	0	0	0	0	0	0	0	0	0	0	0	0	0	0	0	0	0	0	0	0	0
10_2e+06_1e+06_3	7.69231	5.88235	10	10.5263	11.1111	9.09091	0	0	0	0	0	0	0	0	0	0	0	0	0	0	0	0	0	0	0	0	0	0	0	0	0	0	0	0	0	0	7.69231	5.88235	10	10.5263	11.1111	9.09091	0	0	0	0	0	0	0
10_2e+06_1e+06_4	15.3846	11.7647	15	15.7895	16.6667	13.6364	0	0	0	0	0	0	0	0	0	0	0	0	0	0	0	0	0	0	0	0	0	0	0	0	0	0	0	0	0	0	15.3846	11.7647	15	15.7895	16.6667	13.6364	0	0	0	0	0	0	0
10_2e+06_1e+06_5	30.7692	23.5294	25	26.3158	22.2222	22.7273	0	0	0	0	0	0	0	0	0	0	0	0	0	0	0	0	33.3333	33.3333	0	0	0	0	0	0	0	0	0	0	0	0	30.7692	23.5294	25	26.3158	22.2222	22.7273	0	0	0	0	0	0	0
10_2e+06_25000_0	0	0	5	5.26316	5.55556	4.54545	0	0	0	0	0	0	0	0	0	0	0	0	0	0	0	0	0	0	0	0	0	0	0	0	0	0	0	0	0	0	0	0	5	5.26316	5.55556	4.54545	0	0	0	0	0	0	0
10_2e+06_25000_1	7.69231	5.88235	15	15.7895	16.6667	18.1818	0	0	0	0	0	0	0	0	0	0	0	0	0	0	0	0	0	0	0	0	0	0	0	0	0	0	0	0	0	0	7.69231	5.88235	15	15.7895	16.6667	18.1818	0	0	0	0	0	0	0
10_2e+06_25000_2	30.7692	23.5294	30	31.5789	33.3333	36.3636	0	0	0	0	0	0	0	0	0	0	0	0	0	0	0	0	0	0	0	0	0	0	0	0	0	0	0	0	0	0	30.7692	23.5294	30	31.5789	33.3333	36.3636	0	0	0	0	0	0	0
10_2e+06_25000_3	69.2308	64.7059	70	73.6842	72.2222	72.7273	0	0	0	0	0	0	0	0	0	0	0	0	0	0	0	0	33.3333	33.3333	0	0	0	0	0	0	0	0	0	0	0	0	69.2308	64.7059	70	73.6842	72.2222	72.7273	0	0	0	0	0	0	0
10_2e+06_25000_4	100	100	100	100	100	95.4545	0	0	0	0	0	0	0	0	0	0	0	0	100	100	100	100	100	100	0	100	100	100	100	100	0	0	0	0	0	0	100	100	100	100	100	95.4545	0	0	0	0	0	0	0
10_2e+06_25000_5	100	100	100	100	100	95.4545	0	0	0	0	0	0	0	0	0	0	0	0	100	100	100	100	100	100	0	100	100	100	100	100	0	0	0	0	0	0	100	100	100	100	100	95.4545	0	0	0	0	0	0	0
10_2e+06_50000_0	0	0	5	5.26316	5.55556	4.54545	0	0	0	0	0	0	0	0	0	0	0	0	0	0	0	0	0	0	0	0	0	0	0	0	0	0	0	0	0	0	0	0	5	5.26316	5.55556	4.54545	0	0	0	0	0	0	0
10_2e+06_50000_1	7.69231	5.88235	15	15.7895	16.6667	18.1818	0	0	0	0	0	0	0	0	0	0	0	0	0	0	0	0	0	0	0	0	0	0	0	0	0	0	0	0	0	0	7.69231	5.88235	15	15.7895	16.6667	18.1818	0	0	0	0	0	0	0
10_2e+06_50000_2	30.7692	23.5294	30	31.5789	33.3333	36.3636	0	0	0	0	0	0	0	0	0	0	0	0	0	0	0	0	0	0	0	0	0	0	0	0	0	0	0	0	0	0	30.7692	23.5294	30	31.5789	33.3333	36.3636	0	0	0	0	0	0	0
10_2e+06_50000_3	69.2308	64.7059	70	73.6842	72.2222	72.7273	0	0	0	0	0	0	0	0	0	0	0	0	0	0	0	0	33.3333	33.3333	0	0	0	0	0	0	0	0	0	0	0	0	69.2308	64.7059	70	73.6842	72.2222	72.7273	0	0	0	0	0	0	0
10_2e+06_50000_4	100	100	100	100	100	95.4545	0	0	0	0	0	0	0	0	0	0	0	0	100	100	100	100	100	100	0	100	100	100	100	100	0	0	0	0	0	0	100	100	100	100	100	95.4545	0	0	0	0	0	0	0
10_2e+06_50000_5	100	100	100	100	100	95.4545	0	0	0	0	0	0	0	0	0	0	0	0	100	100	100	100	100	100	0	100	100	100	100	100	0	0	0	0	0	0	100	100	100	100	100	95.4545	0	0	0	0	0	0	0
10_2e+06_5e+05_0	0	0	5	5.26316	5.55556	4.54545	0	0	0	0	0	0	0	0	0	0	0	0	0	0	0	0	0	0	0	0	0	0	0	0	0	0	0	0	0	0	0	0	5	5.26316	5.55556	4.54545	0	0	0	0	0	0	0
10_2e+06_5e+05_1	0	0	5	5.26316	5.55556	4.54545	0	0	0	0	0	0	0	0	0	0	0	0	0	0	0	0	0	0	0	0	0	0	0	0	0	0	0	0	0	0	0	0	5	5.26316	5.55556	4.54545	0	0	0	0	0	0	0
10_2e+06_5e+05_2	30.7692	23.5294	25	26.3158	27.7778	27.2727	0	0	0	0	0	0	0	0	0	0	0	0	0	0	0	0	0	0	0	0	0	0	0	0	0	0	0	0	0	0	30.7692	23.5294	25	26.3158	27.7778	27.2727	0	0	0	0	0	0	0
10_2e+06_5e+05_3	69.2308	64.7059	65	68.4211	66.6667	63.6364	0	0	0	0	0	0	0	0	0	0	0	0	0	0	0	0	33.3333	33.3333	0	0	0	0	0	0	0	0	0	0	0	0	69.2308	64.7059	65	68.4211	66.6667	63.6364	0	0	0	0	0	0	0
10_2e+06_5e+05_4	100	100	95	94.7368	94.4444	86.3636	0	0	0	0	0	0	0	0	0	0	0	0	100	100	100	100	100	100	0	100	100	100	100	100	0	0	0	0	0	0	100	100	95	94.7368	94.4444	86.3636	0	0	0	0	0	0	0
10_2e+06_5e+05_5	100	100	95	94.7368	94.4444	86.3636	0	0	0	0	0	0	0	0	0	0	0	0	100	100	100	100	100	100	0	100	100	100	100	100	0	0	0	0	0	0	100	100	95	94.7368	94.4444	86.3636	0	0	0	0	0	0	0
10_5e+05_10000_0	0	0	5	5.26316	5.55556	4.54545	0	0	0	0	0	0	0	0	0	0	0	0	0	0	0	0	0	0	0	0	0	0	0	0	0	0	0	0	0	0	0	0	5	5.26316	5.55556	4.54545	0	0	0	0	0	0	0
10_5e+05_10000_1	7.69231	5.88235	15	15.7895	16.6667	18.1818	0	0	0	0	0	0	0	0	0	0	0	0	0	0	0	0	0	0	0	0	0	0	0	0	0	0	0	0	0	0	7.69231	5.88235	15	15.7895	16.6667	18.1818	0	0	0	0	0	0	0
10_5e+05_10000_2	30.7692	23.5294	30	31.5789	33.3333	36.3636	0	0	0	0	0	0	0	0	0	0	0	0	0	0	0	0	0	0	0	0	0	0	0	0	0	0	0	0	0	0	30.7692	23.5294	30	31.5789	33.3333	36.3636	0	0	0	0	0	0	0
10_5e+05_10000_3	69.2308	64.7059	70	73.6842	72.2222	72.7273	0	0	0	0	0	0	0	0	0	0	0	0	0	0	0	0	33.3333	33.3333	0	0	0	0	0	0	0	0	0	0	0	0	69.2308	64.7059	70	73.6842	72.2222	72.7273	0	0	0	0	0	0	0
10_5e+05_10000_4	100	100	100	100	100	95.4545	0	0	0	0	0	0	0	0	0	0	0	0	100	100	100	100	100	100	0	100	100	100	100	100	0	0	0	0	0	0	100	100	100	100	100	95.4545	0	0	0	0	0	0	0
10_5e+05_10000_5	100	100	100	100	100	95.4545	0	0	0	0	0	0	0	0	0	0	0	0	100	100	100	100	100	100	0	100	100	100	100	100	0	0	0	0	0	0	100	100	100	100	100	95.4545	0	0	0	0	0	0	0
10_5e+05_1e+05_0	0	0	5	5.26316	5.55556	4.54545	0	0	0	0	0	0	0	0	0	0	0	0	0	0	0	0	0	0	0	0	0	0	0	0	0	0	0	0	0	0	0	0	5	5.26316	5.55556	4.54545	0	0	0	0	0	0	0
10_5e+05_1e+05_1	7.69231	5.88235	15	15.7895	16.6667	18.1818	0	0	0	0	0	0	0	0	0	0	0	0	0	0	0	0	0	0	0	0	0	0	0	0	0	0	0	0	0	0	7.69231	5.88235	15	15.7895	16.6667	18.1818	0	0	0	0	0	0	0
10_5e+05_1e+05_2	30.7692	23.5294	30	31.5789	33.3333	36.3636	0	0	0	0	0	0	0	0	0	0	0	0	0	0	0	0	0	0	0	0	0	0	0	0	0	0	0	0	0	0	30.7692	23.5294	30	31.5789	33.3333	36.3636	0	0	0	0	0	0	0
10_5e+05_1e+05_3	69.2308	64.7059	70	73.6842	72.2222	72.7273	0	0	0	0	0	0	0	0	0	0	0	0	0	0	0	0	33.3333	33.3333	0	0	0	0	0	0	0	0	0	0	0	0	69.2308	64.7059	70	73.6842	72.2222	72.7273	0	0	0	0	0	0	0
10_5e+05_1e+05_4	100	100	100	100	100	95.4545	0	0	0	0	0	0	0	0	0	0	0	0	100	100	100	100	100	100	0	100	100	100	100	100	0	0	0	0	0	0	100	100	100	100	100	95.4545	0	0	0	0	0	0	0
10_5e+05_1e+05_5	100	100	100	100	100	95.4545	0	0	0	0	0	0	0	0	0	0	0	0	100	100	100	100	100	100	0	100	100	100	100	100	0	0	0	0	0	0	100	100	100	100	100	95.4545	0	0	0	0	0	0	0
10_5e+05_1e+06_0	0	0	0	0	0	0	0	0	0	0	0	0	0	0	0	0	0	0	0	0	0	0	0	0	0	0	0	0	0	0	0	0	0	0	0	0	0	0	0	0	0	0	0	0	0	0	0	0	0
10_5e+05_1e+06_1	0	0	0	0	0	0	0	0	0	0	0	0	0	0	0	0	0	0	0	0	0	0	0	0	0	0	0	0	0	0	0	0	0	0	0	0	0	0	0	0	0	0	0	0	0	0	0	0	0
10_5e+05_1e+06_2	0	0	0	0	0	0	0	0	0	0	0	0	0	0	0	0	0	0	0	0	0	0	0	0	0	0	0	0	0	0	0	0	0	0	0	0	0	0	0	0	0	0	0	0	0	0	0	0	0
10_5e+05_1e+06_3	7.69231	5.88235	10	10.5263	11.1111	9.09091	0	0	0	0	0	0	0	0	0	0	0	0	0	0	0	0	0	0	0	0	0	0	0	0	0	0	0	0	0	0	7.69231	5.88235	10	10.5263	11.1111	9.09091	0	0	0	0	0	0	0
10_5e+05_1e+06_4	15.3846	11.7647	15	15.7895	16.6667	13.6364	0	0	0	0	0	0	0	0	0	0	0	0	0	0	0	0	0	0	0	0	0	0	0	0	0	0	0	0	0	0	15.3846	11.7647	15	15.7895	16.6667	13.6364	0	0	0	0	0	0	0
10_5e+05_1e+06_5	30.7692	23.5294	25	26.3158	22.2222	22.7273	0	0	0	0	0	0	0	0	0	0	0	0	0	0	0	0	33.3333	33.3333	0	0	0	0	0	0	0	0	0	0	0	0	30.7692	23.5294	25	26.3158	22.2222	22.7273	0	0	0	0	0	0	0
10_5e+05_25000_0	0	0	5	5.26316	5.55556	4.54545	0	0	0	0	0	0	0	0	0	0	0	0	0	0	0	0	0	0	0	0	0	0	0	0	0	0	0	0	0	0	0	0	5	5.26316	5.55556	4.54545	0	0	0	0	0	0	0
10_5e+05_25000_1	7.69231	5.88235	15	15.7895	16.6667	18.1818	0	0	0	0	0	0	0	0	0	0	0	0	0	0	0	0	0	0	0	0	0	0	0	0	0	0	0	0	0	0	7.69231	5.88235	15	15.7895	16.6667	18.1818	0	0	0	0	0	0	0
10_5e+05_25000_2	30.7692	23.5294	30	31.5789	33.3333	36.3636	0	0	0	0	0	0	0	0	0	0	0	0	0	0	0	0	0	0	0	0	0	0	0	0	0	0	0	0	0	0	30.7692	23.5294	30	31.5789	33.3333	36.3636	0	0	0	0	0	0	0
10_5e+05_25000_3	69.2308	64.7059	70	73.6842	72.2222	72.7273	0	0	0	0	0	0	0	0	0	0	0	0	0	0	0	0	33.3333	33.3333	0	0	0	0	0	0	0	0	0	0	0	0	69.2308	64.7059	70	73.6842	72.2222	72.7273	0	0	0	0	0	0	0
10_5e+05_25000_4	100	100	100	100	100	95.4545	0	0	0	0	0	0	0	0	0	0	0	0	100	100	100	100	100	100	0	100	100	100	100	100	0	0	0	0	0	0	100	100	100	100	100	95.4545	0	0	0	0	0	0	0
10_5e+05_25000_5	100	100	100	100	100	95.4545	0	0	0	0	0	0	0	0	0	0	0	0	100	100	100	100	100	100	0	100	100	100	100	100	0	0	0	0	0	0	100	100	100	100	100	95.4545	0	0	0	0	0	0	0
10_5e+05_50000_0	0	0	5	5.26316	5.55556	4.54545	0	0	0	0	0	0	0	0	0	0	0	0	0	0	0	0	0	0	0	0	0	0	0	0	0	0	0	0	0	0	0	0	5	5.26316	5.55556	4.54545	0	0	0	0	0	0	0
10_5e+05_50000_1	7.69231	5.88235	15	15.7895	16.6667	18.1818	0	0	0	0	0	0	0	0	0	0	0	0	0	0	0	0	0	0	0	0	0	0	0	0	0	0	0	0	0	0	7.69231	5.88235	15	15.7895	16.6667	18.1818	0	0	0	0	0	0	0
10_5e+05_50000_2	30.7692	23.5294	30	31.5789	33.3333	36.3636	0	0	0	0	0	0	0	0	0	0	0	0	0	0	0	0	0	0	0	0	0	0	0	0	0	0	0	0	0	0	30.7692	23.5294	30	31.5789	33.3333	36.3636	0	0	0	0	0	0	0
10_5e+05_50000_3	69.2308	64.7059	70	73.6842	72.2222	72.7273	0	0	0	0	0	0	0	0	0	0	0	0	0	0	0	0	33.3333	33.3333	0	0	0	0	0	0	0	0	0	0	0	0	69.2308	64.7059	70	73.6842	72.2222	72.7273	0	0	0	0	0	0	0
10_5e+05_50000_4	100	100	100	100	100	95.4545	0	0	0	0	0	0	0	0	0	0	0	0	100	100	100	100	100	100	0	100	100	100	100	100	0	0	0	0	0	0	100	100	100	100	100	95.4545	0	0	0	0	0	0	0
10_5e+05_50000_5	100	100	100	100	100	95.4545	0	0	0	0	0	0	0	0	0	0	0	0	100	100	100	100	100	100	0	100	100	100	100	100	0	0	0	0	0	0	100	100	100	100	100	95.4545	0	0	0	0	0	0	0
10_5e+05_5e+05_0	0	0	5	5.26316	5.55556	4.54545	0	0	0	0	0	0	0	0	0	0	0	0	0	0	0	0	0	0	0	0	0	0	0	0	0	0	0	0	0	0	0	0	5	5.26316	5.55556	4.54545	0	0	0	0	0	0	0
10_5e+05_5e+05_1	0	0	5	5.26316	5.55556	4.54545	0	0	0	0	0	0	0	0	0	0	0	0	0	0	0	0	0	0	0	0	0	0	0	0	0	0	0	0	0	0	0	0	5	5.26316	5.55556	4.54545	0	0	0	0	0	0	0
10_5e+05_5e+05_2	30.7692	23.5294	25	26.3158	27.7778	27.2727	0	0	0	0	0	0	0	0	0	0	0	0	0	0	0	0	0	0	0	0	0	0	0	0	0	0	0	0	0	0	30.7692	23.5294	25	26.3158	27.7778	27.2727	0	0	0	0	0	0	0
10_5e+05_5e+05_3	69.2308	64.7059	65	68.4211	66.6667	63.6364	0	0	0	0	0	0	0	0	0	0	0	0	0	0	0	0	33.3333	33.3333	0	0	0	0	0	0	0	0	0	0	0	0	69.2308	64.7059	65	68.4211	66.6667	63.6364	0	0	0	0	0	0	0
10_5e+05_5e+05_4	100	100	95	94.7368	94.4444	86.3636	0	0	0	0	0	0	0	0	0	0	0	0	100	100	100	100	100	100	0	100	100	100	100	100	0	0	0	0	0	0	100	100	95	94.7368	94.4444	86.3636	0	0	0	0	0	0	0
10_5e+05_5e+05_5	100	100	95	94.7368	94.4444	86.3636	0	0	0	0	0	0	0	0	0	0	0	0	100	100	100	100	100	100	0	100	100	100	100	100	0	0	0	0	0	0	100	100	95	94.7368	94.4444	86.3636	0	0	0	0	0	0	0
15_1e+06_10000_0	0	0	5	5.26316	5.55556	4.54545	0	0	0	0	0	0	0	0	0	0	0	0	0	0	0	0	0	0	0	0	0	0	0	0	0	0	0	0	0	0	0	0	5	5.26316	5.55556	4.54545	0	0	0	0	0	0	0
15_1e+06_10000_1	0	0	5	5.26316	5.55556	4.54545	0	0	0	0	0	0	0	0	0	0	0	0	0	0	0	0	0	0	0	0	0	0	0	0	0	0	0	0	0	0	0	0	5	5.26316	5.55556	4.54545	0	0	0	0	0	0	0
15_1e+06_10000_2	7.69231	5.88235	10	10.5263	11.1111	9.09091	0	0	0	0	0	0	0	0	0	0	0	0	0	0	0	0	0	0	0	0	0	0	0	0	0	0	0	0	0	0	7.69231	5.88235	10	10.5263	11.1111	9.09091	0	0	0	0	0	0	0
15_1e+06_10000_3	23.0769	17.6471	25	26.3158	27.7778	31.8182	0	0	0	0	0	0	0	0	0	0	0	0	0	0	0	0	0	0	0	0	0	0	0	0	0	0	0	0	0	0	23.0769	17.6471	25	26.3158	27.7778	31.8182	0	0	0	0	0	0	0
15_1e+06_10000_4	30.7692	29.4118	35	36.8421	38.8889	40.9091	0	0	0	0	0	0	0	0	0	0	0	0	0	0	0	0	0	0	0	0	0	0	0	0	0	0	0	0	0	0	30.7692	29.4118	35	36.8421	38.8889	40.9091	0	0	0	0	0	0	0
15_1e+06_10000_5	69.2308	64.7059	65	68.4211	66.6667	68.1818	0	0	0	0	0	0	0	0	0	0	0	0	0	0	0	0	33.3333	33.3333	0	0	0	0	0	0	0	0	0	0	0	0	69.2308	64.7059	65	68.4211	66.6667	68.1818	0	0	0	0	0	0	0
15_1e+06_1e+05_0	0	0	5	5.26316	5.55556	4.54545	0	0	0	0	0	0	0	0	0	0	0	0	0	0	0	0	0	0	0	0	0	0	0	0	0	0	0	0	0	0	0	0	5	5.26316	5.55556	4.54545	0	0	0	0	0	0	0
15_1e+06_1e+05_1	0	0	5	5.26316	5.55556	4.54545	0	0	0	0	0	0	0	0	0	0	0	0	0	0	0	0	0	0	0	0	0	0	0	0	0	0	0	0	0	0	0	0	5	5.26316	5.55556	4.54545	0	0	0	0	0	0	0
15_1e+06_1e+05_2	7.69231	5.88235	10	10.5263	11.1111	9.09091	0	0	0	0	0	0	0	0	0	0	0	0	0	0	0	0	0	0	0	0	0	0	0	0	0	0	0	0	0	0	7.69231	5.88235	10	10.5263	11.1111	9.09091	0	0	0	0	0	0	0
15_1e+06_1e+05_3	23.0769	17.6471	25	26.3158	27.7778	31.8182	0	0	0	0	0	0	0	0	0	0	0	0	0	0	0	0	0	0	0	0	0	0	0	0	0	0	0	0	0	0	23.0769	17.6471	25	26.3158	27.7778	31.8182	0	0	0	0	0	0	0
15_1e+06_1e+05_4	30.7692	29.4118	35	36.8421	38.8889	40.9091	0	0	0	0	0	0	0	0	0	0	0	0	0	0	0	0	0	0	0	0	0	0	0	0	0	0	0	0	0	0	30.7692	29.4118	35	36.8421	38.8889	40.9091	0	0	0	0	0	0	0
15_1e+06_1e+05_5	69.2308	64.7059	65	68.4211	66.6667	68.1818	0	0	0	0	0	0	0	0	0	0	0	0	0	0	0	0	33.3333	33.3333	0	0	0	0	0	0	0	0	0	0	0	0	69.2308	64.7059	65	68.4211	66.6667	68.1818	0	0	0	0	0	0	0
15_1e+06_1e+06_0	0	0	0	0	0	0	0	0	0	0	0	0	0	0	0	0	0	0	0	0	0	0	0	0	0	0	0	0	0	0	0	0	0	0	0	0	0	0	0	0	0	0	0	0	0	0	0	0	0
15_1e+06_1e+06_1	0	0	0	0	0	0	0	0	0	0	0	0	0	0	0	0	0	0	0	0	0	0	0	0	0	0	0	0	0	0	0	0	0	0	0	0	0	0	0	0	0	0	0	0	0	0	0	0	0
15_1e+06_1e+06_2	0	0	0	0	0	0	0	0	0	0	0	0	0	0	0	0	0	0	0	0	0	0	0	0	0	0	0	0	0	0	0	0	0	0	0	0	0	0	0	0	0	0	0	0	0	0	0	0	0
15_1e+06_1e+06_3	7.69231	5.88235	10	10.5263	11.1111	9.09091	0	0	0	0	0	0	0	0	0	0	0	0	0	0	0	0	0	0	0	0	0	0	0	0	0	0	0	0	0	0	7.69231	5.88235	10	10.5263	11.1111	9.09091	0	0	0	0	0	0	0
15_1e+06_1e+06_4	15.3846	11.7647	15	15.7895	16.6667	13.6364	0	0	0	0	0	0	0	0	0	0	0	0	0	0	0	0	0	0	0	0	0	0	0	0	0	0	0	0	0	0	15.3846	11.7647	15	15.7895	16.6667	13.6364	0	0	0	0	0	0	0
15_1e+06_1e+06_5	30.7692	23.5294	25	26.3158	22.2222	22.7273	0	0	0	0	0	0	0	0	0	0	0	0	0	0	0	0	33.3333	33.3333	0	0	0	0	0	0	0	0	0	0	0	0	30.7692	23.5294	25	26.3158	22.2222	22.7273	0	0	0	0	0	0	0
15_1e+06_25000_0	0	0	5	5.26316	5.55556	4.54545	0	0	0	0	0	0	0	0	0	0	0	0	0	0	0	0	0	0	0	0	0	0	0	0	0	0	0	0	0	0	0	0	5	5.26316	5.55556	4.54545	0	0	0	0	0	0	0
15_1e+06_25000_1	0	0	5	5.26316	5.55556	4.54545	0	0	0	0	0	0	0	0	0	0	0	0	0	0	0	0	0	0	0	0	0	0	0	0	0	0	0	0	0	0	0	0	5	5.26316	5.55556	4.54545	0	0	0	0	0	0	0
15_1e+06_25000_2	7.69231	5.88235	10	10.5263	11.1111	9.09091	0	0	0	0	0	0	0	0	0	0	0	0	0	0	0	0	0	0	0	0	0	0	0	0	0	0	0	0	0	0	7.69231	5.88235	10	10.5263	11.1111	9.09091	0	0	0	0	0	0	0
15_1e+06_25000_3	23.0769	17.6471	25	26.3158	27.7778	31.8182	0	0	0	0	0	0	0	0	0	0	0	0	0	0	0	0	0	0	0	0	0	0	0	0	0	0	0	0	0	0	23.0769	17.6471	25	26.3158	27.7778	31.8182	0	0	0	0	0	0	0
15_1e+06_25000_4	30.7692	29.4118	35	36.8421	38.8889	40.9091	0	0	0	0	0	0	0	0	0	0	0	0	0	0	0	0	0	0	0	0	0	0	0	0	0	0	0	0	0	0	30.7692	29.4118	35	36.8421	38.8889	40.9091	0	0	0	0	0	0	0
15_1e+06_25000_5	69.2308	64.7059	65	68.4211	66.6667	68.1818	0	0	0	0	0	0	0	0	0	0	0	0	0	0	0	0	33.3333	33.3333	0	0	0	0	0	0	0	0	0	0	0	0	69.2308	64.7059	65	68.4211	66.6667	68.1818	0	0	0	0	0	0	0
15_1e+06_50000_0	0	0	5	5.26316	5.55556	4.54545	0	0	0	0	0	0	0	0	0	0	0	0	0	0	0	0	0	0	0	0	0	0	0	0	0	0	0	0	0	0	0	0	5	5.26316	5.55556	4.54545	0	0	0	0	0	0	0
15_1e+06_50000_1	0	0	5	5.26316	5.55556	4.54545	0	0	0	0	0	0	0	0	0	0	0	0	0	0	0	0	0	0	0	0	0	0	0	0	0	0	0	0	0	0	0	0	5	5.26316	5.55556	4.54545	0	0	0	0	0	0	0
15_1e+06_50000_2	7.69231	5.88235	10	10.5263	11.1111	9.09091	0	0	0	0	0	0	0	0	0	0	0	0	0	0	0	0	0	0	0	0	0	0	0	0	0	0	0	0	0	0	7.69231	5.88235	10	10.5263	11.1111	9.09091	0	0	0	0	0	0	0
15_1e+06_50000_3	23.0769	17.6471	25	26.3158	27.7778	31.8182	0	0	0	0	0	0	0	0	0	0	0	0	0	0	0	0	0	0	0	0	0	0	0	0	0	0	0	0	0	0	23.0769	17.6471	25	26.3158	27.7778	31.8182	0	0	0	0	0	0	0
15_1e+06_50000_4	30.7692	29.4118	35	36.8421	38.8889	40.9091	0	0	0	0	0	0	0	0	0	0	0	0	0	0	0	0	0	0	0	0	0	0	0	0	0	0	0	0	0	0	30.7692	29.4118	35	36.8421	38.8889	40.9091	0	0	0	0	0	0	0
15_1e+06_50000_5	69.2308	64.7059	65	68.4211	66.6667	68.1818	0	0	0	0	0	0	0	0	0	0	0	0	0	0	0	0	33.3333	33.3333	0	0	0	0	0	0	0	0	0	0	0	0	69.2308	64.7059	65	68.4211	66.6667	68.1818	0	0	0	0	0	0	0
15_1e+06_5e+05_0	0	0	5	5.26316	5.55556	4.54545	0	0	0	0	0	0	0	0	0	0	0	0	0	0	0	0	0	0	0	0	0	0	0	0	0	0	0	0	0	0	0	0	5	5.26316	5.55556	4.54545	0	0	0	0	0	0	0
15_1e+06_5e+05_1	0	0	5	5.26316	5.55556	4.54545	0	0	0	0	0	0	0	0	0	0	0	0	0	0	0	0	0	0	0	0	0	0	0	0	0	0	0	0	0	0	0	0	5	5.26316	5.55556	4.54545	0	0	0	0	0	0	0
15_1e+06_5e+05_2	7.69231	5.88235	10	10.5263	11.1111	9.09091	0	0	0	0	0	0	0	0	0	0	0	0	0	0	0	0	0	0	0	0	0	0	0	0	0	0	0	0	0	0	7.69231	5.88235	10	10.5263	11.1111	9.09091	0	0	0	0	0	0	0
15_1e+06_5e+05_3	23.0769	17.6471	20	21.0526	22.2222	22.7273	0	0	0	0	0	0	0	0	0	0	0	0	0	0	0	0	0	0	0	0	0	0	0	0	0	0	0	0	0	0	23.0769	17.6471	20	21.0526	22.2222	22.7273	0	0	0	0	0	0	0
15_1e+06_5e+05_4	30.7692	29.4118	30	31.5789	33.3333	31.8182	0	0	0	0	0	0	0	0	0	0	0	0	0	0	0	0	0	0	0	0	0	0	0	0	0	0	0	0	0	0	30.7692	29.4118	30	31.5789	33.3333	31.8182	0	0	0	0	0	0	0
15_1e+06_5e+05_5	69.2308	64.7059	60	63.1579	61.1111	59.0909	0	0	0	0	0	0	0	0	0	0	0	0	0	0	0	0	33.3333	33.3333	0	0	0	0	0	0	0	0	0	0	0	0	69.2308	64.7059	60	63.1579	61.1111	59.0909	0	0	0	0	0	0	0
15_2e+06_10000_0	0	0	5	5.26316	5.55556	4.54545	0	0	0	0	0	0	0	0	0	0	0	0	0	0	0	0	0	0	0	0	0	0	0	0	0	0	0	0	0	0	0	0	5	5.26316	5.55556	4.54545	0	0	0	0	0	0	0
15_2e+06_10000_1	0	0	5	5.26316	5.55556	4.54545	0	0	0	0	0	0	0	0	0	0	0	0	0	0	0	0	0	0	0	0	0	0	0	0	0	0	0	0	0	0	0	0	5	5.26316	5.55556	4.54545	0	0	0	0	0	0	0
15_2e+06_10000_2	7.69231	5.88235	10	10.5263	11.1111	9.09091	0	0	0	0	0	0	0	0	0	0	0	0	0	0	0	0	0	0	0	0	0	0	0	0	0	0	0	0	0	0	7.69231	5.88235	10	10.5263	11.1111	9.09091	0	0	0	0	0	0	0
15_2e+06_10000_3	23.0769	17.6471	25	26.3158	27.7778	31.8182	0	0	0	0	0	0	0	0	0	0	0	0	0	0	0	0	0	0	0	0	0	0	0	0	0	0	0	0	0	0	23.0769	17.6471	25	26.3158	27.7778	31.8182	0	0	0	0	0	0	0
15_2e+06_10000_4	30.7692	29.4118	35	36.8421	38.8889	40.9091	0	0	0	0	0	0	0	0	0	0	0	0	0	0	0	0	0	0	0	0	0	0	0	0	0	0	0	0	0	0	30.7692	29.4118	35	36.8421	38.8889	40.9091	0	0	0	0	0	0	0
15_2e+06_10000_5	69.2308	64.7059	65	68.4211	66.6667	68.1818	0	0	0	0	0	0	0	0	0	0	0	0	0	0	0	0	33.3333	33.3333	0	0	0	0	0	0	0	0	0	0	0	0	69.2308	64.7059	65	68.4211	66.6667	68.1818	0	0	0	0	0	0	0
15_2e+06_1e+05_0	0	0	5	5.26316	5.55556	4.54545	0	0	0	0	0	0	0	0	0	0	0	0	0	0	0	0	0	0	0	0	0	0	0	0	0	0	0	0	0	0	0	0	5	5.26316	5.55556	4.54545	0	0	0	0	0	0	0
15_2e+06_1e+05_1	0	0	5	5.26316	5.55556	4.54545	0	0	0	0	0	0	0	0	0	0	0	0	0	0	0	0	0	0	0	0	0	0	0	0	0	0	0	0	0	0	0	0	5	5.26316	5.55556	4.54545	0	0	0	0	0	0	0
15_2e+06_1e+05_2	7.69231	5.88235	10	10.5263	11.1111	9.09091	0	0	0	0	0	0	0	0	0	0	0	0	0	0	0	0	0	0	0	0	0	0	0	0	0	0	0	0	0	0	7.69231	5.88235	10	10.5263	11.1111	9.09091	0	0	0	0	0	0	0
15_2e+06_1e+05_3	23.0769	17.6471	25	26.3158	27.7778	31.8182	0	0	0	0	0	0	0	0	0	0	0	0	0	0	0	0	0	0	0	0	0	0	0	0	0	0	0	0	0	0	23.0769	17.6471	25	26.3158	27.7778	31.8182	0	0	0	0	0	0	0
15_2e+06_1e+05_4	30.7692	29.4118	35	36.8421	38.8889	40.9091	0	0	0	0	0	0	0	0	0	0	0	0	0	0	0	0	0	0	0	0	0	0	0	0	0	0	0	0	0	0	30.7692	29.4118	35	36.8421	38.8889	40.9091	0	0	0	0	0	0	0
15_2e+06_1e+05_5	69.2308	64.7059	65	68.4211	66.6667	68.1818	0	0	0	0	0	0	0	0	0	0	0	0	0	0	0	0	33.3333	33.3333	0	0	0	0	0	0	0	0	0	0	0	0	69.2308	64.7059	65	68.4211	66.6667	68.1818	0	0	0	0	0	0	0
15_2e+06_1e+06_0	0	0	0	0	0	0	0	0	0	0	0	0	0	0	0	0	0	0	0	0	0	0	0	0	0	0	0	0	0	0	0	0	0	0	0	0	0	0	0	0	0	0	0	0	0	0	0	0	0
15_2e+06_1e+06_1	0	0	0	0	0	0	0	0	0	0	0	0	0	0	0	0	0	0	0	0	0	0	0	0	0	0	0	0	0	0	0	0	0	0	0	0	0	0	0	0	0	0	0	0	0	0	0	0	0
15_2e+06_1e+06_2	0	0	0	0	0	0	0	0	0	0	0	0	0	0	0	0	0	0	0	0	0	0	0	0	0	0	0	0	0	0	0	0	0	0	0	0	0	0	0	0	0	0	0	0	0	0	0	0	0
15_2e+06_1e+06_3	7.69231	5.88235	10	10.5263	11.1111	9.09091	0	0	0	0	0	0	0	0	0	0	0	0	0	0	0	0	0	0	0	0	0	0	0	0	0	0	0	0	0	0	7.69231	5.88235	10	10.5263	11.1111	9.09091	0	0	0	0	0	0	0
15_2e+06_1e+06_4	15.3846	11.7647	15	15.7895	16.6667	13.6364	0	0	0	0	0	0	0	0	0	0	0	0	0	0	0	0	0	0	0	0	0	0	0	0	0	0	0	0	0	0	15.3846	11.7647	15	15.7895	16.6667	13.6364	0	0	0	0	0	0	0
15_2e+06_1e+06_5	30.7692	23.5294	25	26.3158	22.2222	22.7273	0	0	0	0	0	0	0	0	0	0	0	0	0	0	0	0	33.3333	33.3333	0	0	0	0	0	0	0	0	0	0	0	0	30.7692	23.5294	25	26.3158	22.2222	22.7273	0	0	0	0	0	0	0
15_2e+06_25000_0	0	0	5	5.26316	5.55556	4.54545	0	0	0	0	0	0	0	0	0	0	0	0	0	0	0	0	0	0	0	0	0	0	0	0	0	0	0	0	0	0	0	0	5	5.26316	5.55556	4.54545	0	0	0	0	0	0	0
15_2e+06_25000_1	0	0	5	5.26316	5.55556	4.54545	0	0	0	0	0	0	0	0	0	0	0	0	0	0	0	0	0	0	0	0	0	0	0	0	0	0	0	0	0	0	0	0	5	5.26316	5.55556	4.54545	0	0	0	0	0	0	0
15_2e+06_25000_2	7.69231	5.88235	10	10.5263	11.1111	9.09091	0	0	0	0	0	0	0	0	0	0	0	0	0	0	0	0	0	0	0	0	0	0	0	0	0	0	0	0	0	0	7.69231	5.88235	10	10.5263	11.1111	9.09091	0	0	0	0	0	0	0
15_2e+06_25000_3	23.0769	17.6471	25	26.3158	27.7778	31.8182	0	0	0	0	0	0	0	0	0	0	0	0	0	0	0	0	0	0	0	0	0	0	0	0	0	0	0	0	0	0	23.0769	17.6471	25	26.3158	27.7778	31.8182	0	0	0	0	0	0	0
15_2e+06_25000_4	30.7692	29.4118	35	36.8421	38.8889	40.9091	0	0	0	0	0	0	0	0	0	0	0	0	0	0	0	0	0	0	0	0	0	0	0	0	0	0	0	0	0	0	30.7692	29.4118	35	36.8421	38.8889	40.9091	0	0	0	0	0	0	0
15_2e+06_25000_5	69.2308	64.7059	65	68.4211	66.6667	68.1818	0	0	0	0	0	0	0	0	0	0	0	0	0	0	0	0	33.3333	33.3333	0	0	0	0	0	0	0	0	0	0	0	0	69.2308	64.7059	65	68.4211	66.6667	68.1818	0	0	0	0	0	0	0
15_2e+06_50000_0	0	0	5	5.26316	5.55556	4.54545	0	0	0	0	0	0	0	0	0	0	0	0	0	0	0	0	0	0	0	0	0	0	0	0	0	0	0	0	0	0	0	0	5	5.26316	5.55556	4.54545	0	0	0	0	0	0	0
15_2e+06_50000_1	0	0	5	5.26316	5.55556	4.54545	0	0	0	0	0	0	0	0	0	0	0	0	0	0	0	0	0	0	0	0	0	0	0	0	0	0	0	0	0	0	0	0	5	5.26316	5.55556	4.54545	0	0	0	0	0	0	0
15_2e+06_50000_2	7.69231	5.88235	10	10.5263	11.1111	9.09091	0	0	0	0	0	0	0	0	0	0	0	0	0	0	0	0	0	0	0	0	0	0	0	0	0	0	0	0	0	0	7.69231	5.88235	10	10.5263	11.1111	9.09091	0	0	0	0	0	0	0
15_2e+06_50000_3	23.0769	17.6471	25	26.3158	27.7778	31.8182	0	0	0	0	0	0	0	0	0	0	0	0	0	0	0	0	0	0	0	0	0	0	0	0	0	0	0	0	0	0	23.0769	17.6471	25	26.3158	27.7778	31.8182	0	0	0	0	0	0	0
15_2e+06_50000_4	30.7692	29.4118	35	36.8421	38.8889	40.9091	0	0	0	0	0	0	0	0	0	0	0	0	0	0	0	0	0	0	0	0	0	0	0	0	0	0	0	0	0	0	30.7692	29.4118	35	36.8421	38.8889	40.9091	0	0	0	0	0	0	0
15_2e+06_50000_5	69.2308	64.7059	65	68.4211	66.6667	68.1818	0	0	0	0	0	0	0	0	0	0	0	0	0	0	0	0	33.3333	33.3333	0	0	0	0	0	0	0	0	0	0	0	0	69.2308	64.7059	65	68.4211	66.6667	68.1818	0	0	0	0	0	0	0
15_2e+06_5e+05_0	0	0	5	5.26316	5.55556	4.54545	0	0	0	0	0	0	0	0	0	0	0	0	0	0	0	0	0	0	0	0	0	0	0	0	0	0	0	0	0	0	0	0	5	5.26316	5.55556	4.54545	0	0	0	0	0	0	0
15_2e+06_5e+05_1	0	0	5	5.26316	5.55556	4.54545	0	0	0	0	0	0	0	0	0	0	0	0	0	0	0	0	0	0	0	0	0	0	0	0	0	0	0	0	0	0	0	0	5	5.26316	5.55556	4.54545	0	0	0	0	0	0	0
15_2e+06_5e+05_2	7.69231	5.88235	10	10.5263	11.1111	9.09091	0	0	0	0	0	0	0	0	0	0	0	0	0	0	0	0	0	0	0	0	0	0	0	0	0	0	0	0	0	0	7.69231	5.88235	10	10.5263	11.1111	9.09091	0	0	0	0	0	0	0
15_2e+06_5e+05_3	23.0769	17.6471	20	21.0526	22.2222	22.7273	0	0	0	0	0	0	0	0	0	0	0	0	0	0	0	0	0	0	0	0	0	0	0	0	0	0	0	0	0	0	23.0769	17.6471	20	21.0526	22.2222	22.7273	0	0	0	0	0	0	0
15_2e+06_5e+05_4	30.7692	29.4118	30	31.5789	33.3333	31.8182	0	0	0	0	0	0	0	0	0	0	0	0	0	0	0	0	0	0	0	0	0	0	0	0	0	0	0	0	0	0	30.7692	29.4118	30	31.5789	33.3333	31.8182	0	0	0	0	0	0	0
15_2e+06_5e+05_5	69.2308	64.7059	60	63.1579	61.1111	59.0909	0	0	0	0	0	0	0	0	0	0	0	0	0	0	0	0	33.3333	33.3333	0	0	0	0	0	0	0	0	0	0	0	0	69.2308	64.7059	60	63.1579	61.1111	59.0909	0	0	0	0	0	0	0
15_5e+05_10000_0	0	0	5	5.26316	5.55556	4.54545	0	0	0	0	0	0	0	0	0	0	0	0	0	0	0	0	0	0	0	0	0	0	0	0	0	0	0	0	0	0	0	0	5	5.26316	5.55556	4.54545	0	0	0	0	0	0	0
15_5e+05_10000_1	0	0	5	5.26316	5.55556	4.54545	0	0	0	0	0	0	0	0	0	0	0	0	0	0	0	0	0	0	0	0	0	0	0	0	0	0	0	0	0	0	0	0	5	5.26316	5.55556	4.54545	0	0	0	0	0	0	0
15_5e+05_10000_2	7.69231	5.88235	10	10.5263	11.1111	9.09091	0	0	0	0	0	0	0	0	0	0	0	0	0	0	0	0	0	0	0	0	0	0	0	0	0	0	0	0	0	0	7.69231	5.88235	10	10.5263	11.1111	9.09091	0	0	0	0	0	0	0
15_5e+05_10000_3	23.0769	17.6471	25	26.3158	27.7778	31.8182	0	0	0	0	0	0	0	0	0	0	0	0	0	0	0	0	0	0	0	0	0	0	0	0	0	0	0	0	0	0	23.0769	17.6471	25	26.3158	27.7778	31.8182	0	0	0	0	0	0	0
15_5e+05_10000_4	30.7692	29.4118	35	36.8421	38.8889	40.9091	0	0	0	0	0	0	0	0	0	0	0	0	0	0	0	0	0	0	0	0	0	0	0	0	0	0	0	0	0	0	30.7692	29.4118	35	36.8421	38.8889	40.9091	0	0	0	0	0	0	0
15_5e+05_10000_5	69.2308	64.7059	65	68.4211	66.6667	68.1818	0	0	0	0	0	0	0	0	0	0	0	0	0	0	0	0	33.3333	33.3333	0	0	0	0	0	0	0	0	0	0	0	0	69.2308	64.7059	65	68.4211	66.6667	68.1818	0	0	0	0	0	0	0
15_5e+05_1e+05_0	0	0	5	5.26316	5.55556	4.54545	0	0	0	0	0	0	0	0	0	0	0	0	0	0	0	0	0	0	0	0	0	0	0	0	0	0	0	0	0	0	0	0	5	5.26316	5.55556	4.54545	0	0	0	0	0	0	0
15_5e+05_1e+05_1	0	0	5	5.26316	5.55556	4.54545	0	0	0	0	0	0	0	0	0	0	0	0	0	0	0	0	0	0	0	0	0	0	0	0	0	0	0	0	0	0	0	0	5	5.26316	5.55556	4.54545	0	0	0	0	0	0	0
15_5e+05_1e+05_2	7.69231	5.88235	10	10.5263	11.1111	9.09091	0	0	0	0	0	0	0	0	0	0	0	0	0	0	0	0	0	0	0	0	0	0	0	0	0	0	0	0	0	0	7.69231	5.88235	10	10.5263	11.1111	9.09091	0	0	0	0	0	0	0
15_5e+05_1e+05_3	23.0769	17.6471	25	26.3158	27.7778	31.8182	0	0	0	0	0	0	0	0	0	0	0	0	0	0	0	0	0	0	0	0	0	0	0	0	0	0	0	0	0	0	23.0769	17.6471	25	26.3158	27.7778	31.8182	0	0	0	0	0	0	0
15_5e+05_1e+05_4	30.7692	29.4118	35	36.8421	38.8889	40.9091	0	0	0	0	0	0	0	0	0	0	0	0	0	0	0	0	0	0	0	0	0	0	0	0	0	0	0	0	0	0	30.7692	29.4118	35	36.8421	38.8889	40.9091	0	0	0	0	0	0	0
15_5e+05_1e+05_5	69.2308	64.7059	65	68.4211	66.6667	68.1818	0	0	0	0	0	0	0	0	0	0	0	0	0	0	0	0	33.3333	33.3333	0	0	0	0	0	0	0	0	0	0	0	0	69.2308	64.7059	65	68.4211	66.6667	68.1818	0	0	0	0	0	0	0
15_5e+05_1e+06_0	0	0	0	0	0	0	0	0	0	0	0	0	0	0	0	0	0	0	0	0	0	0	0	0	0	0	0	0	0	0	0	0	0	0	0	0	0	0	0	0	0	0	0	0	0	0	0	0	0
15_5e+05_1e+06_1	0	0	0	0	0	0	0	0	0	0	0	0	0	0	0	0	0	0	0	0	0	0	0	0	0	0	0	0	0	0	0	0	0	0	0	0	0	0	0	0	0	0	0	0	0	0	0	0	0
15_5e+05_1e+06_2	0	0	0	0	0	0	0	0	0	0	0	0	0	0	0	0	0	0	0	0	0	0	0	0	0	0	0	0	0	0	0	0	0	0	0	0	0	0	0	0	0	0	0	0	0	0	0	0	0
15_5e+05_1e+06_3	7.69231	5.88235	10	10.5263	11.1111	9.09091	0	0	0	0	0	0	0	0	0	0	0	0	0	0	0	0	0	0	0	0	0	0	0	0	0	0	0	0	0	0	7.69231	5.88235	10	10.5263	11.1111	9.09091	0	0	0	0	0	0	0
15_5e+05_1e+06_4	15.3846	11.7647	15	15.7895	16.6667	13.6364	0	0	0	0	0	0	0	0	0	0	0	0	0	0	0	0	0	0	0	0	0	0	0	0	0	0	0	0	0	0	15.3846	11.7647	15	15.7895	16.6667	13.6364	0	0	0	0	0	0	0
15_5e+05_1e+06_5	30.7692	23.5294	25	26.3158	22.2222	22.7273	0	0	0	0	0	0	0	0	0	0	0	0	0	0	0	0	33.3333	33.3333	0	0	0	0	0	0	0	0	0	0	0	0	30.7692	23.5294	25	26.3158	22.2222	22.7273	0	0	0	0	0	0	0
15_5e+05_25000_0	0	0	5	5.26316	5.55556	4.54545	0	0	0	0	0	0	0	0	0	0	0	0	0	0	0	0	0	0	0	0	0	0	0	0	0	0	0	0	0	0	0	0	5	5.26316	5.55556	4.54545	0	0	0	0	0	0	0
15_5e+05_25000_1	0	0	5	5.26316	5.55556	4.54545	0	0	0	0	0	0	0	0	0	0	0	0	0	0	0	0	0	0	0	0	0	0	0	0	0	0	0	0	0	0	0	0	5	5.26316	5.55556	4.54545	0	0	0	0	0	0	0
15_5e+05_25000_2	7.69231	5.88235	10	10.5263	11.1111	9.09091	0	0	0	0	0	0	0	0	0	0	0	0	0	0	0	0	0	0	0	0	0	0	0	0	0	0	0	0	0	0	7.69231	5.88235	10	10.5263	11.1111	9.09091	0	0	0	0	0	0	0
15_5e+05_25000_3	23.0769	17.6471	25	26.3158	27.7778	31.8182	0	0	0	0	0	0	0	0	0	0	0	0	0	0	0	0	0	0	0	0	0	0	0	0	0	0	0	0	0	0	23.0769	17.6471	25	26.3158	27.7778	31.8182	0	0	0	0	0	0	0
15_5e+05_25000_4	30.7692	29.4118	35	36.8421	38.8889	40.9091	0	0	0	0	0	0	0	0	0	0	0	0	0	0	0	0	0	0	0	0	0	0	0	0	0	0	0	0	0	0	30.7692	29.4118	35	36.8421	38.8889	40.9091	0	0	0	0	0	0	0
15_5e+05_25000_5	69.2308	64.7059	65	68.4211	66.6667	68.1818	0	0	0	0	0	0	0	0	0	0	0	0	0	0	0	0	33.3333	33.3333	0	0	0	0	0	0	0	0	0	0	0	0	69.2308	64.7059	65	68.4211	66.6667	68.1818	0	0	0	0	0	0	0
15_5e+05_50000_0	0	0	5	5.26316	5.55556	4.54545	0	0	0	0	0	0	0	0	0	0	0	0	0	0	0	0	0	0	0	0	0	0	0	0	0	0	0	0	0	0	0	0	5	5.26316	5.55556	4.54545	0	0	0	0	0	0	0
15_5e+05_50000_1	0	0	5	5.26316	5.55556	4.54545	0	0	0	0	0	0	0	0	0	0	0	0	0	0	0	0	0	0	0	0	0	0	0	0	0	0	0	0	0	0	0	0	5	5.26316	5.55556	4.54545	0	0	0	0	0	0	0
15_5e+05_50000_2	7.69231	5.88235	10	10.5263	11.1111	9.09091	0	0	0	0	0	0	0	0	0	0	0	0	0	0	0	0	0	0	0	0	0	0	0	0	0	0	0	0	0	0	7.69231	5.88235	10	10.5263	11.1111	9.09091	0	0	0	0	0	0	0
15_5e+05_50000_3	23.0769	17.6471	25	26.3158	27.7778	31.8182	0	0	0	0	0	0	0	0	0	0	0	0	0	0	0	0	0	0	0	0	0	0	0	0	0	0	0	0	0	0	23.0769	17.6471	25	26.3158	27.7778	31.8182	0	0	0	0	0	0	0
15_5e+05_50000_4	30.7692	29.4118	35	36.8421	38.8889	40.9091	0	0	0	0	0	0	0	0	0	0	0	0	0	0	0	0	0	0	0	0	0	0	0	0	0	0	0	0	0	0	30.7692	29.4118	35	36.8421	38.8889	40.9091	0	0	0	0	0	0	0
15_5e+05_50000_5	69.2308	64.7059	65	68.4211	66.6667	68.1818	0	0	0	0	0	0	0	0	0	0	0	0	0	0	0	0	33.3333	33.3333	0	0	0	0	0	0	0	0	0	0	0	0	69.2308	64.7059	65	68.4211	66.6667	68.1818	0	0	0	0	0	0	0
15_5e+05_5e+05_0	0	0	5	5.26316	5.55556	4.54545	0	0	0	0	0	0	0	0	0	0	0	0	0	0	0	0	0	0	0	0	0	0	0	0	0	0	0	0	0	0	0	0	5	5.26316	5.55556	4.54545	0	0	0	0	0	0	0
15_5e+05_5e+05_1	0	0	5	5.26316	5.55556	4.54545	0	0	0	0	0	0	0	0	0	0	0	0	0	0	0	0	0	0	0	0	0	0	0	0	0	0	0	0	0	0	0	0	5	5.26316	5.55556	4.54545	0	0	0	0	0	0	0
15_5e+05_5e+05_2	7.69231	5.88235	10	10.5263	11.1111	9.09091	0	0	0	0	0	0	0	0	0	0	0	0	0	0	0	0	0	0	0	0	0	0	0	0	0	0	0	0	0	0	7.69231	5.88235	10	10.5263	11.1111	9.09091	0	0	0	0	0	0	0
15_5e+05_5e+05_3	23.0769	17.6471	20	21.0526	22.2222	22.7273	0	0	0	0	0	0	0	0	0	0	0	0	0	0	0	0	0	0	0	0	0	0	0	0	0	0	0	0	0	0	23.0769	17.6471	20	21.0526	22.2222	22.7273	0	0	0	0	0	0	0
15_5e+05_5e+05_4	30.7692	29.4118	30	31.5789	33.3333	31.8182	0	0	0	0	0	0	0	0	0	0	0	0	0	0	0	0	0	0	0	0	0	0	0	0	0	0	0	0	0	0	30.7692	29.4118	30	31.5789	33.3333	31.8182	0	0	0	0	0	0	0
15_5e+05_5e+05_5	69.2308	64.7059	60	63.1579	61.1111	59.0909	0	0	0	0	0	0	0	0	0	0	0	0	0	0	0	0	33.3333	33.3333	0	0	0	0	0	0	0	0	0	0	0	0	69.2308	64.7059	60	63.1579	61.1111	59.0909	0	0	0	0	0	0	0
20_1e+06_10000_0	0	0	0	0	0	0	0	0	0	0	0	0	0	0	0	0	0	0	0	0	0	0	0	0	0	0	0	0	0	0	0	0	0	0	0	0	0	0	0	0	0	0	0	0	0	0	0	0	0
20_1e+06_10000_1	0	0	0	0	0	0	0	0	0	0	0	0	0	0	0	0	0	0	0	0	0	0	0	0	0	0	0	0	0	0	0	0	0	0	0	0	0	0	0	0	0	0	0	0	0	0	0	0	0
20_1e+06_10000_2	0	0	0	0	0	0	0	0	0	0	0	0	0	0	0	0	0	0	0	0	0	0	0	0	0	0	0	0	0	0	0	0	0	0	0	0	0	0	0	0	0	0	0	0	0	0	0	0	0
20_1e+06_10000_3	0	0	5	5.26316	5.55556	4.54545	0	0	0	0	0	0	0	0	0	0	0	0	0	0	0	0	0	0	0	0	0	0	0	0	0	0	0	0	0	0	0	0	5	5.26316	5.55556	4.54545	0	0	0	0	0	0	0
20_1e+06_10000_4	0	0	10	10.5263	11.1111	18.1818	0	0	0	0	0	0	0	0	0	0	0	0	0	0	0	0	0	0	0	0	0	0	0	0	0	0	0	0	0	0	0	0	10	10.5263	11.1111	18.1818	0	0	0	0	0	0	0
20_1e+06_10000_5	15.3846	11.7647	20	21.0526	22.2222	27.2727	0	0	0	0	0	0	0	0	0	0	0	0	0	0	0	0	0	0	0	0	0	0	0	0	0	0	0	0	0	0	15.3846	11.7647	20	21.0526	22.2222	27.2727	0	0	0	0	0	0	0
20_1e+06_1e+05_0	0	0	0	0	0	0	0	0	0	0	0	0	0	0	0	0	0	0	0	0	0	0	0	0	0	0	0	0	0	0	0	0	0	0	0	0	0	0	0	0	0	0	0	0	0	0	0	0	0
20_1e+06_1e+05_1	0	0	0	0	0	0	0	0	0	0	0	0	0	0	0	0	0	0	0	0	0	0	0	0	0	0	0	0	0	0	0	0	0	0	0	0	0	0	0	0	0	0	0	0	0	0	0	0	0
20_1e+06_1e+05_2	0	0	0	0	0	0	0	0	0	0	0	0	0	0	0	0	0	0	0	0	0	0	0	0	0	0	0	0	0	0	0	0	0	0	0	0	0	0	0	0	0	0	0	0	0	0	0	0	0
20_1e+06_1e+05_3	0	0	5	5.26316	5.55556	4.54545	0	0	0	0	0	0	0	0	0	0	0	0	0	0	0	0	0	0	0	0	0	0	0	0	0	0	0	0	0	0	0	0	5	5.26316	5.55556	4.54545	0	0	0	0	0	0	0
20_1e+06_1e+05_4	0	0	10	10.5263	11.1111	18.1818	0	0	0	0	0	0	0	0	0	0	0	0	0	0	0	0	0	0	0	0	0	0	0	0	0	0	0	0	0	0	0	0	10	10.5263	11.1111	18.1818	0	0	0	0	0	0	0
20_1e+06_1e+05_5	15.3846	11.7647	20	21.0526	22.2222	27.2727	0	0	0	0	0	0	0	0	0	0	0	0	0	0	0	0	0	0	0	0	0	0	0	0	0	0	0	0	0	0	15.3846	11.7647	20	21.0526	22.2222	27.2727	0	0	0	0	0	0	0
20_1e+06_1e+06_0	0	0	0	0	0	0	0	0	0	0	0	0	0	0	0	0	0	0	0	0	0	0	0	0	0	0	0	0	0	0	0	0	0	0	0	0	0	0	0	0	0	0	0	0	0	0	0	0	0
20_1e+06_1e+06_1	0	0	0	0	0	0	0	0	0	0	0	0	0	0	0	0	0	0	0	0	0	0	0	0	0	0	0	0	0	0	0	0	0	0	0	0	0	0	0	0	0	0	0	0	0	0	0	0	0
20_1e+06_1e+06_2	0	0	0	0	0	0	0	0	0	0	0	0	0	0	0	0	0	0	0	0	0	0	0	0	0	0	0	0	0	0	0	0	0	0	0	0	0	0	0	0	0	0	0	0	0	0	0	0	0
20_1e+06_1e+06_3	0	0	0	0	0	0	0	0	0	0	0	0	0	0	0	0	0	0	0	0	0	0	0	0	0	0	0	0	0	0	0	0	0	0	0	0	0	0	0	0	0	0	0	0	0	0	0	0	0
20_1e+06_1e+06_4	0	0	5	5.26316	5.55556	4.54545	0	0	0	0	0	0	0	0	0	0	0	0	0	0	0	0	0	0	0	0	0	0	0	0	0	0	0	0	0	0	0	0	5	5.26316	5.55556	4.54545	0	0	0	0	0	0	0
20_1e+06_1e+06_5	7.69231	5.88235	10	10.5263	11.1111	13.6364	0	0	0	0	0	0	0	0	0	0	0	0	0	0	0	0	0	0	0	0	0	0	0	0	0	0	0	0	0	0	7.69231	5.88235	10	10.5263	11.1111	13.6364	0	0	0	0	0	0	0
20_1e+06_25000_0	0	0	0	0	0	0	0	0	0	0	0	0	0	0	0	0	0	0	0	0	0	0	0	0	0	0	0	0	0	0	0	0	0	0	0	0	0	0	0	0	0	0	0	0	0	0	0	0	0
20_1e+06_25000_1	0	0	0	0	0	0	0	0	0	0	0	0	0	0	0	0	0	0	0	0	0	0	0	0	0	0	0	0	0	0	0	0	0	0	0	0	0	0	0	0	0	0	0	0	0	0	0	0	0
20_1e+06_25000_2	0	0	0	0	0	0	0	0	0	0	0	0	0	0	0	0	0	0	0	0	0	0	0	0	0	0	0	0	0	0	0	0	0	0	0	0	0	0	0	0	0	0	0	0	0	0	0	0	0
20_1e+06_25000_3	0	0	5	5.26316	5.55556	4.54545	0	0	0	0	0	0	0	0	0	0	0	0	0	0	0	0	0	0	0	0	0	0	0	0	0	0	0	0	0	0	0	0	5	5.26316	5.55556	4.54545	0	0	0	0	0	0	0
20_1e+06_25000_4	0	0	10	10.5263	11.1111	18.1818	0	0	0	0	0	0	0	0	0	0	0	0	0	0	0	0	0	0	0	0	0	0	0	0	0	0	0	0	0	0	0	0	10	10.5263	11.1111	18.1818	0	0	0	0	0	0	0
20_1e+06_25000_5	15.3846	11.7647	20	21.0526	22.2222	27.2727	0	0	0	0	0	0	0	0	0	0	0	0	0	0	0	0	0	0	0	0	0	0	0	0	0	0	0	0	0	0	15.3846	11.7647	20	21.0526	22.2222	27.2727	0	0	0	0	0	0	0
20_1e+06_50000_0	0	0	0	0	0	0	0	0	0	0	0	0	0	0	0	0	0	0	0	0	0	0	0	0	0	0	0	0	0	0	0	0	0	0	0	0	0	0	0	0	0	0	0	0	0	0	0	0	0
20_1e+06_50000_1	0	0	0	0	0	0	0	0	0	0	0	0	0	0	0	0	0	0	0	0	0	0	0	0	0	0	0	0	0	0	0	0	0	0	0	0	0	0	0	0	0	0	0	0	0	0	0	0	0
20_1e+06_50000_2	0	0	0	0	0	0	0	0	0	0	0	0	0	0	0	0	0	0	0	0	0	0	0	0	0	0	0	0	0	0	0	0	0	0	0	0	0	0	0	0	0	0	0	0	0	0	0	0	0
20_1e+06_50000_3	0	0	5	5.26316	5.55556	4.54545	0	0	0	0	0	0	0	0	0	0	0	0	0	0	0	0	0	0	0	0	0	0	0	0	0	0	0	0	0	0	0	0	5	5.26316	5.55556	4.54545	0	0	0	0	0	0	0
20_1e+06_50000_4	0	0	10	10.5263	11.1111	18.1818	0	0	0	0	0	0	0	0	0	0	0	0	0	0	0	0	0	0	0	0	0	0	0	0	0	0	0	0	0	0	0	0	10	10.5263	11.1111	18.1818	0	0	0	0	0	0	0
20_1e+06_50000_5	15.3846	11.7647	20	21.0526	22.2222	27.2727	0	0	0	0	0	0	0	0	0	0	0	0	0	0	0	0	0	0	0	0	0	0	0	0	0	0	0	0	0	0	15.3846	11.7647	20	21.0526	22.2222	27.2727	0	0	0	0	0	0	0
20_1e+06_5e+05_0	0	0	0	0	0	0	0	0	0	0	0	0	0	0	0	0	0	0	0	0	0	0	0	0	0	0	0	0	0	0	0	0	0	0	0	0	0	0	0	0	0	0	0	0	0	0	0	0	0
20_1e+06_5e+05_1	0	0	0	0	0	0	0	0	0	0	0	0	0	0	0	0	0	0	0	0	0	0	0	0	0	0	0	0	0	0	0	0	0	0	0	0	0	0	0	0	0	0	0	0	0	0	0	0	0
20_1e+06_5e+05_2	0	0	0	0	0	0	0	0	0	0	0	0	0	0	0	0	0	0	0	0	0	0	0	0	0	0	0	0	0	0	0	0	0	0	0	0	0	0	0	0	0	0	0	0	0	0	0	0	0
20_1e+06_5e+05_3	0	0	5	5.26316	5.55556	4.54545	0	0	0	0	0	0	0	0	0	0	0	0	0	0	0	0	0	0	0	0	0	0	0	0	0	0	0	0	0	0	0	0	5	5.26316	5.55556	4.54545	0	0	0	0	0	0	0
20_1e+06_5e+05_4	0	0	5	5.26316	5.55556	9.09091	0	0	0	0	0	0	0	0	0	0	0	0	0	0	0	0	0	0	0	0	0	0	0	0	0	0	0	0	0	0	0	0	5	5.26316	5.55556	9.09091	0	0	0	0	0	0	0
20_1e+06_5e+05_5	15.3846	11.7647	15	15.7895	16.6667	18.1818	0	0	0	0	0	0	0	0	0	0	0	0	0	0	0	0	0	0	0	0	0	0	0	0	0	0	0	0	0	0	15.3846	11.7647	15	15.7895	16.6667	18.1818	0	0	0	0	0	0	0
20_2e+06_10000_0	0	0	0	0	0	0	0	0	0	0	0	0	0	0	0	0	0	0	0	0	0	0	0	0	0	0	0	0	0	0	0	0	0	0	0	0	0	0	0	0	0	0	0	0	0	0	0	0	0
20_2e+06_10000_1	0	0	0	0	0	0	0	0	0	0	0	0	0	0	0	0	0	0	0	0	0	0	0	0	0	0	0	0	0	0	0	0	0	0	0	0	0	0	0	0	0	0	0	0	0	0	0	0	0
20_2e+06_10000_2	0	0	0	0	0	0	0	0	0	0	0	0	0	0	0	0	0	0	0	0	0	0	0	0	0	0	0	0	0	0	0	0	0	0	0	0	0	0	0	0	0	0	0	0	0	0	0	0	0
20_2e+06_10000_3	0	0	5	5.26316	5.55556	4.54545	0	0	0	0	0	0	0	0	0	0	0	0	0	0	0	0	0	0	0	0	0	0	0	0	0	0	0	0	0	0	0	0	5	5.26316	5.55556	4.54545	0	0	0	0	0	0	0
20_2e+06_10000_4	0	0	10	10.5263	11.1111	18.1818	0	0	0	0	0	0	0	0	0	0	0	0	0	0	0	0	0	0	0	0	0	0	0	0	0	0	0	0	0	0	0	0	10	10.5263	11.1111	18.1818	0	0	0	0	0	0	0
20_2e+06_10000_5	15.3846	11.7647	20	21.0526	22.2222	27.2727	0	0	0	0	0	0	0	0	0	0	0	0	0	0	0	0	0	0	0	0	0	0	0	0	0	0	0	0	0	0	15.3846	11.7647	20	21.0526	22.2222	27.2727	0	0	0	0	0	0	0
20_2e+06_1e+05_0	0	0	0	0	0	0	0	0	0	0	0	0	0	0	0	0	0	0	0	0	0	0	0	0	0	0	0	0	0	0	0	0	0	0	0	0	0	0	0	0	0	0	0	0	0	0	0	0	0
20_2e+06_1e+05_1	0	0	0	0	0	0	0	0	0	0	0	0	0	0	0	0	0	0	0	0	0	0	0	0	0	0	0	0	0	0	0	0	0	0	0	0	0	0	0	0	0	0	0	0	0	0	0	0	0
20_2e+06_1e+05_2	0	0	0	0	0	0	0	0	0	0	0	0	0	0	0	0	0	0	0	0	0	0	0	0	0	0	0	0	0	0	0	0	0	0	0	0	0	0	0	0	0	0	0	0	0	0	0	0	0
20_2e+06_1e+05_3	0	0	5	5.26316	5.55556	4.54545	0	0	0	0	0	0	0	0	0	0	0	0	0	0	0	0	0	0	0	0	0	0	0	0	0	0	0	0	0	0	0	0	5	5.26316	5.55556	4.54545	0	0	0	0	0	0	0
20_2e+06_1e+05_4	0	0	10	10.5263	11.1111	18.1818	0	0	0	0	0	0	0	0	0	0	0	0	0	0	0	0	0	0	0	0	0	0	0	0	0	0	0	0	0	0	0	0	10	10.5263	11.1111	18.1818	0	0	0	0	0	0	0
20_2e+06_1e+05_5	15.3846	11.7647	20	21.0526	22.2222	27.2727	0	0	0	0	0	0	0	0	0	0	0	0	0	0	0	0	0	0	0	0	0	0	0	0	0	0	0	0	0	0	15.3846	11.7647	20	21.0526	22.2222	27.2727	0	0	0	0	0	0	0
20_2e+06_1e+06_0	0	0	0	0	0	0	0	0	0	0	0	0	0	0	0	0	0	0	0	0	0	0	0	0	0	0	0	0	0	0	0	0	0	0	0	0	0	0	0	0	0	0	0	0	0	0	0	0	0
20_2e+06_1e+06_1	0	0	0	0	0	0	0	0	0	0	0	0	0	0	0	0	0	0	0	0	0	0	0	0	0	0	0	0	0	0	0	0	0	0	0	0	0	0	0	0	0	0	0	0	0	0	0	0	0
20_2e+06_1e+06_2	0	0	0	0	0	0	0	0	0	0	0	0	0	0	0	0	0	0	0	0	0	0	0	0	0	0	0	0	0	0	0	0	0	0	0	0	0	0	0	0	0	0	0	0	0	0	0	0	0
20_2e+06_1e+06_3	0	0	0	0	0	0	0	0	0	0	0	0	0	0	0	0	0	0	0	0	0	0	0	0	0	0	0	0	0	0	0	0	0	0	0	0	0	0	0	0	0	0	0	0	0	0	0	0	0
20_2e+06_1e+06_4	0	0	5	5.26316	5.55556	4.54545	0	0	0	0	0	0	0	0	0	0	0	0	0	0	0	0	0	0	0	0	0	0	0	0	0	0	0	0	0	0	0	0	5	5.26316	5.55556	4.54545	0	0	0	0	0	0	0
20_2e+06_1e+06_5	7.69231	5.88235	10	10.5263	11.1111	13.6364	0	0	0	0	0	0	0	0	0	0	0	0	0	0	0	0	0	0	0	0	0	0	0	0	0	0	0	0	0	0	7.69231	5.88235	10	10.5263	11.1111	13.6364	0	0	0	0	0	0	0
20_2e+06_25000_0	0	0	0	0	0	0	0	0	0	0	0	0	0	0	0	0	0	0	0	0	0	0	0	0	0	0	0	0	0	0	0	0	0	0	0	0	0	0	0	0	0	0	0	0	0	0	0	0	0
20_2e+06_25000_1	0	0	0	0	0	0	0	0	0	0	0	0	0	0	0	0	0	0	0	0	0	0	0	0	0	0	0	0	0	0	0	0	0	0	0	0	0	0	0	0	0	0	0	0	0	0	0	0	0
20_2e+06_25000_2	0	0	0	0	0	0	0	0	0	0	0	0	0	0	0	0	0	0	0	0	0	0	0	0	0	0	0	0	0	0	0	0	0	0	0	0	0	0	0	0	0	0	0	0	0	0	0	0	0
20_2e+06_25000_3	0	0	5	5.26316	5.55556	4.54545	0	0	0	0	0	0	0	0	0	0	0	0	0	0	0	0	0	0	0	0	0	0	0	0	0	0	0	0	0	0	0	0	5	5.26316	5.55556	4.54545	0	0	0	0	0	0	0
20_2e+06_25000_4	0	0	10	10.5263	11.1111	18.1818	0	0	0	0	0	0	0	0	0	0	0	0	0	0	0	0	0	0	0	0	0	0	0	0	0	0	0	0	0	0	0	0	10	10.5263	11.1111	18.1818	0	0	0	0	0	0	0
20_2e+06_25000_5	15.3846	11.7647	20	21.0526	22.2222	27.2727	0	0	0	0	0	0	0	0	0	0	0	0	0	0	0	0	0	0	0	0	0	0	0	0	0	0	0	0	0	0	15.3846	11.7647	20	21.0526	22.2222	27.2727	0	0	0	0	0	0	0
20_2e+06_50000_0	0	0	0	0	0	0	0	0	0	0	0	0	0	0	0	0	0	0	0	0	0	0	0	0	0	0	0	0	0	0	0	0	0	0	0	0	0	0	0	0	0	0	0	0	0	0	0	0	0
20_2e+06_50000_1	0	0	0	0	0	0	0	0	0	0	0	0	0	0	0	0	0	0	0	0	0	0	0	0	0	0	0	0	0	0	0	0	0	0	0	0	0	0	0	0	0	0	0	0	0	0	0	0	0
20_2e+06_50000_2	0	0	0	0	0	0	0	0	0	0	0	0	0	0	0	0	0	0	0	0	0	0	0	0	0	0	0	0	0	0	0	0	0	0	0	0	0	0	0	0	0	0	0	0	0	0	0	0	0
20_2e+06_50000_3	0	0	5	5.26316	5.55556	4.54545	0	0	0	0	0	0	0	0	0	0	0	0	0	0	0	0	0	0	0	0	0	0	0	0	0	0	0	0	0	0	0	0	5	5.26316	5.55556	4.54545	0	0	0	0	0	0	0
20_2e+06_50000_4	0	0	10	10.5263	11.1111	18.1818	0	0	0	0	0	0	0	0	0	0	0	0	0	0	0	0	0	0	0	0	0	0	0	0	0	0	0	0	0	0	0	0	10	10.5263	11.1111	18.1818	0	0	0	0	0	0	0
20_2e+06_50000_5	15.3846	11.7647	20	21.0526	22.2222	27.2727	0	0	0	0	0	0	0	0	0	0	0	0	0	0	0	0	0	0	0	0	0	0	0	0	0	0	0	0	0	0	15.3846	11.7647	20	21.0526	22.2222	27.2727	0	0	0	0	0	0	0
20_2e+06_5e+05_0	0	0	0	0	0	0	0	0	0	0	0	0	0	0	0	0	0	0	0	0	0	0	0	0	0	0	0	0	0	0	0	0	0	0	0	0	0	0	0	0	0	0	0	0	0	0	0	0	0
20_2e+06_5e+05_1	0	0	0	0	0	0	0	0	0	0	0	0	0	0	0	0	0	0	0	0	0	0	0	0	0	0	0	0	0	0	0	0	0	0	0	0	0	0	0	0	0	0	0	0	0	0	0	0	0
20_2e+06_5e+05_2	0	0	0	0	0	0	0	0	0	0	0	0	0	0	0	0	0	0	0	0	0	0	0	0	0	0	0	0	0	0	0	0	0	0	0	0	0	0	0	0	0	0	0	0	0	0	0	0	0
20_2e+06_5e+05_3	0	0	5	5.26316	5.55556	4.54545	0	0	0	0	0	0	0	0	0	0	0	0	0	0	0	0	0	0	0	0	0	0	0	0	0	0	0	0	0	0	0	0	5	5.26316	5.55556	4.54545	0	0	0	0	0	0	0
20_2e+06_5e+05_4	0	0	5	5.26316	5.55556	9.09091	0	0	0	0	0	0	0	0	0	0	0	0	0	0	0	0	0	0	0	0	0	0	0	0	0	0	0	0	0	0	0	0	5	5.26316	5.55556	9.09091	0	0	0	0	0	0	0
20_2e+06_5e+05_5	15.3846	11.7647	15	15.7895	16.6667	18.1818	0	0	0	0	0	0	0	0	0	0	0	0	0	0	0	0	0	0	0	0	0	0	0	0	0	0	0	0	0	0	15.3846	11.7647	15	15.7895	16.6667	18.1818	0	0	0	0	0	0	0
20_5e+05_10000_0	0	0	0	0	0	0	0	0	0	0	0	0	0	0	0	0	0	0	0	0	0	0	0	0	0	0	0	0	0	0	0	0	0	0	0	0	0	0	0	0	0	0	0	0	0	0	0	0	0
20_5e+05_10000_1	0	0	0	0	0	0	0	0	0	0	0	0	0	0	0	0	0	0	0	0	0	0	0	0	0	0	0	0	0	0	0	0	0	0	0	0	0	0	0	0	0	0	0	0	0	0	0	0	0
20_5e+05_10000_2	0	0	0	0	0	0	0	0	0	0	0	0	0	0	0	0	0	0	0	0	0	0	0	0	0	0	0	0	0	0	0	0	0	0	0	0	0	0	0	0	0	0	0	0	0	0	0	0	0
20_5e+05_10000_3	0	0	5	5.26316	5.55556	4.54545	0	0	0	0	0	0	0	0	0	0	0	0	0	0	0	0	0	0	0	0	0	0	0	0	0	0	0	0	0	0	0	0	5	5.26316	5.55556	4.54545	0	0	0	0	0	0	0
20_5e+05_10000_4	0	0	10	10.5263	11.1111	18.1818	0	0	0	0	0	0	0	0	0	0	0	0	0	0	0	0	0	0	0	0	0	0	0	0	0	0	0	0	0	0	0	0	10	10.5263	11.1111	18.1818	0	0	0	0	0	0	0
20_5e+05_10000_5	15.3846	11.7647	20	21.0526	22.2222	27.2727	0	0	0	0	0	0	0	0	0	0	0	0	0	0	0	0	0	0	0	0	0	0	0	0	0	0	0	0	0	0	15.3846	11.7647	20	21.0526	22.2222	27.2727	0	0	0	0	0	0	0
20_5e+05_1e+05_0	0	0	0	0	0	0	0	0	0	0	0	0	0	0	0	0	0	0	0	0	0	0	0	0	0	0	0	0	0	0	0	0	0	0	0	0	0	0	0	0	0	0	0	0	0	0	0	0	0
20_5e+05_1e+05_1	0	0	0	0	0	0	0	0	0	0	0	0	0	0	0	0	0	0	0	0	0	0	0	0	0	0	0	0	0	0	0	0	0	0	0	0	0	0	0	0	0	0	0	0	0	0	0	0	0
20_5e+05_1e+05_2	0	0	0	0	0	0	0	0	0	0	0	0	0	0	0	0	0	0	0	0	0	0	0	0	0	0	0	0	0	0	0	0	0	0	0	0	0	0	0	0	0	0	0	0	0	0	0	0	0
20_5e+05_1e+05_3	0	0	5	5.26316	5.55556	4.54545	0	0	0	0	0	0	0	0	0	0	0	0	0	0	0	0	0	0	0	0	0	0	0	0	0	0	0	0	0	0	0	0	5	5.26316	5.55556	4.54545	0	0	0	0	0	0	0
20_5e+05_1e+05_4	0	0	10	10.5263	11.1111	18.1818	0	0	0	0	0	0	0	0	0	0	0	0	0	0	0	0	0	0	0	0	0	0	0	0	0	0	0	0	0	0	0	0	10	10.5263	11.1111	18.1818	0	0	0	0	0	0	0
20_5e+05_1e+05_5	15.3846	11.7647	20	21.0526	22.2222	27.2727	0	0	0	0	0	0	0	0	0	0	0	0	0	0	0	0	0	0	0	0	0	0	0	0	0	0	0	0	0	0	15.3846	11.7647	20	21.0526	22.2222	27.2727	0	0	0	0	0	0	0
20_5e+05_1e+06_0	0	0	0	0	0	0	0	0	0	0	0	0	0	0	0	0	0	0	0	0	0	0	0	0	0	0	0	0	0	0	0	0	0	0	0	0	0	0	0	0	0	0	0	0	0	0	0	0	0
20_5e+05_1e+06_1	0	0	0	0	0	0	0	0	0	0	0	0	0	0	0	0	0	0	0	0	0	0	0	0	0	0	0	0	0	0	0	0	0	0	0	0	0	0	0	0	0	0	0	0	0	0	0	0	0
20_5e+05_1e+06_2	0	0	0	0	0	0	0	0	0	0	0	0	0	0	0	0	0	0	0	0	0	0	0	0	0	0	0	0	0	0	0	0	0	0	0	0	0	0	0	0	0	0	0	0	0	0	0	0	0
20_5e+05_1e+06_3	0	0	0	0	0	0	0	0	0	0	0	0	0	0	0	0	0	0	0	0	0	0	0	0	0	0	0	0	0	0	0	0	0	0	0	0	0	0	0	0	0	0	0	0	0	0	0	0	0
20_5e+05_1e+06_4	0	0	5	5.26316	5.55556	4.54545	0	0	0	0	0	0	0	0	0	0	0	0	0	0	0	0	0	0	0	0	0	0	0	0	0	0	0	0	0	0	0	0	5	5.26316	5.55556	4.54545	0	0	0	0	0	0	0
20_5e+05_1e+06_5	7.69231	5.88235	10	10.5263	11.1111	13.6364	0	0	0	0	0	0	0	0	0	0	0	0	0	0	0	0	0	0	0	0	0	0	0	0	0	0	0	0	0	0	7.69231	5.88235	10	10.5263	11.1111	13.6364	0	0	0	0	0	0	0
20_5e+05_25000_0	0	0	0	0	0	0	0	0	0	0	0	0	0	0	0	0	0	0	0	0	0	0	0	0	0	0	0	0	0	0	0	0	0	0	0	0	0	0	0	0	0	0	0	0	0	0	0	0	0
20_5e+05_25000_1	0	0	0	0	0	0	0	0	0	0	0	0	0	0	0	0	0	0	0	0	0	0	0	0	0	0	0	0	0	0	0	0	0	0	0	0	0	0	0	0	0	0	0	0	0	0	0	0	0
20_5e+05_25000_2	0	0	0	0	0	0	0	0	0	0	0	0	0	0	0	0	0	0	0	0	0	0	0	0	0	0	0	0	0	0	0	0	0	0	0	0	0	0	0	0	0	0	0	0	0	0	0	0	0
20_5e+05_25000_3	0	0	5	5.26316	5.55556	4.54545	0	0	0	0	0	0	0	0	0	0	0	0	0	0	0	0	0	0	0	0	0	0	0	0	0	0	0	0	0	0	0	0	5	5.26316	5.55556	4.54545	0	0	0	0	0	0	0
20_5e+05_25000_4	0	0	10	10.5263	11.1111	18.1818	0	0	0	0	0	0	0	0	0	0	0	0	0	0	0	0	0	0	0	0	0	0	0	0	0	0	0	0	0	0	0	0	10	10.5263	11.1111	18.1818	0	0	0	0	0	0	0
20_5e+05_25000_5	15.3846	11.7647	20	21.0526	22.2222	27.2727	0	0	0	0	0	0	0	0	0	0	0	0	0	0	0	0	0	0	0	0	0	0	0	0	0	0	0	0	0	0	15.3846	11.7647	20	21.0526	22.2222	27.2727	0	0	0	0	0	0	0
20_5e+05_50000_0	0	0	0	0	0	0	0	0	0	0	0	0	0	0	0	0	0	0	0	0	0	0	0	0	0	0	0	0	0	0	0	0	0	0	0	0	0	0	0	0	0	0	0	0	0	0	0	0	0
20_5e+05_50000_1	0	0	0	0	0	0	0	0	0	0	0	0	0	0	0	0	0	0	0	0	0	0	0	0	0	0	0	0	0	0	0	0	0	0	0	0	0	0	0	0	0	0	0	0	0	0	0	0	0
20_5e+05_50000_2	0	0	0	0	0	0	0	0	0	0	0	0	0	0	0	0	0	0	0	0	0	0	0	0	0	0	0	0	0	0	0	0	0	0	0	0	0	0	0	0	0	0	0	0	0	0	0	0	0
20_5e+05_50000_3	0	0	5	5.26316	5.55556	4.54545	0	0	0	0	0	0	0	0	0	0	0	0	0	0	0	0	0	0	0	0	0	0	0	0	0	0	0	0	0	0	0	0	5	5.26316	5.55556	4.54545	0	0	0	0	0	0	0
20_5e+05_50000_4	0	0	10	10.5263	11.1111	18.1818	0	0	0	0	0	0	0	0	0	0	0	0	0	0	0	0	0	0	0	0	0	0	0	0	0	0	0	0	0	0	0	0	10	10.5263	11.1111	18.1818	0	0	0	0	0	0	0
20_5e+05_50000_5	15.3846	11.7647	20	21.0526	22.2222	27.2727	0	0	0	0	0	0	0	0	0	0	0	0	0	0	0	0	0	0	0	0	0	0	0	0	0	0	0	0	0	0	15.3846	11.7647	20	21.0526	22.2222	27.2727	0	0	0	0	0	0	0
20_5e+05_5e+05_0	0	0	0	0	0	0	0	0	0	0	0	0	0	0	0	0	0	0	0	0	0	0	0	0	0	0	0	0	0	0	0	0	0	0	0	0	0	0	0	0	0	0	0	0	0	0	0	0	0
20_5e+05_5e+05_1	0	0	0	0	0	0	0	0	0	0	0	0	0	0	0	0	0	0	0	0	0	0	0	0	0	0	0	0	0	0	0	0	0	0	0	0	0	0	0	0	0	0	0	0	0	0	0	0	0
20_5e+05_5e+05_2	0	0	0	0	0	0	0	0	0	0	0	0	0	0	0	0	0	0	0	0	0	0	0	0	0	0	0	0	0	0	0	0	0	0	0	0	0	0	0	0	0	0	0	0	0	0	0	0	0
20_5e+05_5e+05_3	0	0	5	5.26316	5.55556	4.54545	0	0	0	0	0	0	0	0	0	0	0	0	0	0	0	0	0	0	0	0	0	0	0	0	0	0	0	0	0	0	0	0	5	5.26316	5.55556	4.54545	0	0	0	0	0	0	0
20_5e+05_5e+05_4	0	0	5	5.26316	5.55556	9.09091	0	0	0	0	0	0	0	0	0	0	0	0	0	0	0	0	0	0	0	0	0	0	0	0	0	0	0	0	0	0	0	0	5	5.26316	5.55556	9.09091	0	0	0	0	0	0	0
20_5e+05_5e+05_5	15.3846	11.7647	15	15.7895	16.6667	18.1818	0	0	0	0	0	0	0	0	0	0	0	0	0	0	0	0	0	0	0	0	0	0	0	0	0	0	0	0	0	0	15.3846	11.7647	15	15.7895	16.6667	18.1818	0	0	0	0	0	0	0
25_1e+06_10000_0	0	0	0	0	0	0	0	0	0	0	0	0	0	0	0	0	0	0	0	0	0	0	0	0	0	0	0	0	0	0	0	0	0	0	0	0	0	0	0	0	0	0	0	0	0	0	0	0	0
25_1e+06_10000_1	0	0	0	0	0	0	0	0	0	0	0	0	0	0	0	0	0	0	0	0	0	0	0	0	0	0	0	0	0	0	0	0	0	0	0	0	0	0	0	0	0	0	0	0	0	0	0	0	0
25_1e+06_10000_2	0	0	0	0	0	0	0	0	0	0	0	0	0	0	0	0	0	0	0	0	0	0	0	0	0	0	0	0	0	0	0	0	0	0	0	0	0	0	0	0	0	0	0	0	0	0	0	0	0
25_1e+06_10000_3	0	0	0	0	0	0	0	0	0	0	0	0	0	0	0	0	0	0	0	0	0	0	0	0	0	0	0	0	0	0	0	0	0	0	0	0	0	0	0	0	0	0	0	0	0	0	0	0	0
25_1e+06_10000_4	0	0	0	0	0	0	0	0	0	0	0	0	0	0	0	0	0	0	0	0	0	0	0	0	0	0	0	0	0	0	0	0	0	0	0	0	0	0	0	0	0	0	0	0	0	0	0	0	0
25_1e+06_10000_5	0	0	5	5.26316	5.55556	4.54545	0	0	0	0	0	0	0	0	0	0	0	0	0	0	0	0	0	0	0	0	0	0	0	0	0	0	0	0	0	0	0	0	5	5.26316	5.55556	4.54545	0	0	0	0	0	0	0
25_1e+06_1e+05_0	0	0	0	0	0	0	0	0	0	0	0	0	0	0	0	0	0	0	0	0	0	0	0	0	0	0	0	0	0	0	0	0	0	0	0	0	0	0	0	0	0	0	0	0	0	0	0	0	0
25_1e+06_1e+05_1	0	0	0	0	0	0	0	0	0	0	0	0	0	0	0	0	0	0	0	0	0	0	0	0	0	0	0	0	0	0	0	0	0	0	0	0	0	0	0	0	0	0	0	0	0	0	0	0	0
25_1e+06_1e+05_2	0	0	0	0	0	0	0	0	0	0	0	0	0	0	0	0	0	0	0	0	0	0	0	0	0	0	0	0	0	0	0	0	0	0	0	0	0	0	0	0	0	0	0	0	0	0	0	0	0
25_1e+06_1e+05_3	0	0	0	0	0	0	0	0	0	0	0	0	0	0	0	0	0	0	0	0	0	0	0	0	0	0	0	0	0	0	0	0	0	0	0	0	0	0	0	0	0	0	0	0	0	0	0	0	0
25_1e+06_1e+05_4	0	0	0	0	0	0	0	0	0	0	0	0	0	0	0	0	0	0	0	0	0	0	0	0	0	0	0	0	0	0	0	0	0	0	0	0	0	0	0	0	0	0	0	0	0	0	0	0	0
25_1e+06_1e+05_5	0	0	5	5.26316	5.55556	4.54545	0	0	0	0	0	0	0	0	0	0	0	0	0	0	0	0	0	0	0	0	0	0	0	0	0	0	0	0	0	0	0	0	5	5.26316	5.55556	4.54545	0	0	0	0	0	0	0
25_1e+06_1e+06_0	0	0	0	0	0	0	0	0	0	0	0	0	0	0	0	0	0	0	0	0	0	0	0	0	0	0	0	0	0	0	0	0	0	0	0	0	0	0	0	0	0	0	0	0	0	0	0	0	0
25_1e+06_1e+06_1	0	0	0	0	0	0	0	0	0	0	0	0	0	0	0	0	0	0	0	0	0	0	0	0	0	0	0	0	0	0	0	0	0	0	0	0	0	0	0	0	0	0	0	0	0	0	0	0	0
25_1e+06_1e+06_2	0	0	0	0	0	0	0	0	0	0	0	0	0	0	0	0	0	0	0	0	0	0	0	0	0	0	0	0	0	0	0	0	0	0	0	0	0	0	0	0	0	0	0	0	0	0	0	0	0
25_1e+06_1e+06_3	0	0	0	0	0	0	0	0	0	0	0	0	0	0	0	0	0	0	0	0	0	0	0	0	0	0	0	0	0	0	0	0	0	0	0	0	0	0	0	0	0	0	0	0	0	0	0	0	0
25_1e+06_1e+06_4	0	0	0	0	0	0	0	0	0	0	0	0	0	0	0	0	0	0	0	0	0	0	0	0	0	0	0	0	0	0	0	0	0	0	0	0	0	0	0	0	0	0	0	0	0	0	0	0	0
25_1e+06_1e+06_5	0	0	5	5.26316	5.55556	4.54545	0	0	0	0	0	0	0	0	0	0	0	0	0	0	0	0	0	0	0	0	0	0	0	0	0	0	0	0	0	0	0	0	5	5.26316	5.55556	4.54545	0	0	0	0	0	0	0
25_1e+06_25000_0	0	0	0	0	0	0	0	0	0	0	0	0	0	0	0	0	0	0	0	0	0	0	0	0	0	0	0	0	0	0	0	0	0	0	0	0	0	0	0	0	0	0	0	0	0	0	0	0	0
25_1e+06_25000_1	0	0	0	0	0	0	0	0	0	0	0	0	0	0	0	0	0	0	0	0	0	0	0	0	0	0	0	0	0	0	0	0	0	0	0	0	0	0	0	0	0	0	0	0	0	0	0	0	0
25_1e+06_25000_2	0	0	0	0	0	0	0	0	0	0	0	0	0	0	0	0	0	0	0	0	0	0	0	0	0	0	0	0	0	0	0	0	0	0	0	0	0	0	0	0	0	0	0	0	0	0	0	0	0
25_1e+06_25000_3	0	0	0	0	0	0	0	0	0	0	0	0	0	0	0	0	0	0	0	0	0	0	0	0	0	0	0	0	0	0	0	0	0	0	0	0	0	0	0	0	0	0	0	0	0	0	0	0	0
25_1e+06_25000_4	0	0	0	0	0	0	0	0	0	0	0	0	0	0	0	0	0	0	0	0	0	0	0	0	0	0	0	0	0	0	0	0	0	0	0	0	0	0	0	0	0	0	0	0	0	0	0	0	0
25_1e+06_25000_5	0	0	5	5.26316	5.55556	4.54545	0	0	0	0	0	0	0	0	0	0	0	0	0	0	0	0	0	0	0	0	0	0	0	0	0	0	0	0	0	0	0	0	5	5.26316	5.55556	4.54545	0	0	0	0	0	0	0
25_1e+06_50000_0	0	0	0	0	0	0	0	0	0	0	0	0	0	0	0	0	0	0	0	0	0	0	0	0	0	0	0	0	0	0	0	0	0	0	0	0	0	0	0	0	0	0	0	0	0	0	0	0	0
25_1e+06_50000_1	0	0	0	0	0	0	0	0	0	0	0	0	0	0	0	0	0	0	0	0	0	0	0	0	0	0	0	0	0	0	0	0	0	0	0	0	0	0	0	0	0	0	0	0	0	0	0	0	0
25_1e+06_50000_2	0	0	0	0	0	0	0	0	0	0	0	0	0	0	0	0	0	0	0	0	0	0	0	0	0	0	0	0	0	0	0	0	0	0	0	0	0	0	0	0	0	0	0	0	0	0	0	0	0
25_1e+06_50000_3	0	0	0	0	0	0	0	0	0	0	0	0	0	0	0	0	0	0	0	0	0	0	0	0	0	0	0	0	0	0	0	0	0	0	0	0	0	0	0	0	0	0	0	0	0	0	0	0	0
25_1e+06_50000_4	0	0	0	0	0	0	0	0	0	0	0	0	0	0	0	0	0	0	0	0	0	0	0	0	0	0	0	0	0	0	0	0	0	0	0	0	0	0	0	0	0	0	0	0	0	0	0	0	0
25_1e+06_50000_5	0	0	5	5.26316	5.55556	4.54545	0	0	0	0	0	0	0	0	0	0	0	0	0	0	0	0	0	0	0	0	0	0	0	0	0	0	0	0	0	0	0	0	5	5.26316	5.55556	4.54545	0	0	0	0	0	0	0
25_1e+06_5e+05_0	0	0	0	0	0	0	0	0	0	0	0	0	0	0	0	0	0	0	0	0	0	0	0	0	0	0	0	0	0	0	0	0	0	0	0	0	0	0	0	0	0	0	0	0	0	0	0	0	0
25_1e+06_5e+05_1	0	0	0	0	0	0	0	0	0	0	0	0	0	0	0	0	0	0	0	0	0	0	0	0	0	0	0	0	0	0	0	0	0	0	0	0	0	0	0	0	0	0	0	0	0	0	0	0	0
25_1e+06_5e+05_2	0	0	0	0	0	0	0	0	0	0	0	0	0	0	0	0	0	0	0	0	0	0	0	0	0	0	0	0	0	0	0	0	0	0	0	0	0	0	0	0	0	0	0	0	0	0	0	0	0
25_1e+06_5e+05_3	0	0	0	0	0	0	0	0	0	0	0	0	0	0	0	0	0	0	0	0	0	0	0	0	0	0	0	0	0	0	0	0	0	0	0	0	0	0	0	0	0	0	0	0	0	0	0	0	0
25_1e+06_5e+05_4	0	0	0	0	0	0	0	0	0	0	0	0	0	0	0	0	0	0	0	0	0	0	0	0	0	0	0	0	0	0	0	0	0	0	0	0	0	0	0	0	0	0	0	0	0	0	0	0	0
25_1e+06_5e+05_5	0	0	5	5.26316	5.55556	4.54545	0	0	0	0	0	0	0	0	0	0	0	0	0	0	0	0	0	0	0	0	0	0	0	0	0	0	0	0	0	0	0	0	5	5.26316	5.55556	4.54545	0	0	0	0	0	0	0
25_2e+06_10000_0	0	0	0	0	0	0	0	0	0	0	0	0	0	0	0	0	0	0	0	0	0	0	0	0	0	0	0	0	0	0	0	0	0	0	0	0	0	0	0	0	0	0	0	0	0	0	0	0	0
25_2e+06_10000_1	0	0	0	0	0	0	0	0	0	0	0	0	0	0	0	0	0	0	0	0	0	0	0	0	0	0	0	0	0	0	0	0	0	0	0	0	0	0	0	0	0	0	0	0	0	0	0	0	0
25_2e+06_10000_2	0	0	0	0	0	0	0	0	0	0	0	0	0	0	0	0	0	0	0	0	0	0	0	0	0	0	0	0	0	0	0	0	0	0	0	0	0	0	0	0	0	0	0	0	0	0	0	0	0
25_2e+06_10000_3	0	0	0	0	0	0	0	0	0	0	0	0	0	0	0	0	0	0	0	0	0	0	0	0	0	0	0	0	0	0	0	0	0	0	0	0	0	0	0	0	0	0	0	0	0	0	0	0	0
25_2e+06_10000_4	0	0	0	0	0	0	0	0	0	0	0	0	0	0	0	0	0	0	0	0	0	0	0	0	0	0	0	0	0	0	0	0	0	0	0	0	0	0	0	0	0	0	0	0	0	0	0	0	0
25_2e+06_10000_5	0	0	5	5.26316	5.55556	4.54545	0	0	0	0	0	0	0	0	0	0	0	0	0	0	0	0	0	0	0	0	0	0	0	0	0	0	0	0	0	0	0	0	5	5.26316	5.55556	4.54545	0	0	0	0	0	0	0
25_2e+06_1e+05_0	0	0	0	0	0	0	0	0	0	0	0	0	0	0	0	0	0	0	0	0	0	0	0	0	0	0	0	0	0	0	0	0	0	0	0	0	0	0	0	0	0	0	0	0	0	0	0	0	0
25_2e+06_1e+05_1	0	0	0	0	0	0	0	0	0	0	0	0	0	0	0	0	0	0	0	0	0	0	0	0	0	0	0	0	0	0	0	0	0	0	0	0	0	0	0	0	0	0	0	0	0	0	0	0	0
25_2e+06_1e+05_2	0	0	0	0	0	0	0	0	0	0	0	0	0	0	0	0	0	0	0	0	0	0	0	0	0	0	0	0	0	0	0	0	0	0	0	0	0	0	0	0	0	0	0	0	0	0	0	0	0
25_2e+06_1e+05_3	0	0	0	0	0	0	0	0	0	0	0	0	0	0	0	0	0	0	0	0	0	0	0	0	0	0	0	0	0	0	0	0	0	0	0	0	0	0	0	0	0	0	0	0	0	0	0	0	0
25_2e+06_1e+05_4	0	0	0	0	0	0	0	0	0	0	0	0	0	0	0	0	0	0	0	0	0	0	0	0	0	0	0	0	0	0	0	0	0	0	0	0	0	0	0	0	0	0	0	0	0	0	0	0	0
25_2e+06_1e+05_5	0	0	5	5.26316	5.55556	4.54545	0	0	0	0	0	0	0	0	0	0	0	0	0	0	0	0	0	0	0	0	0	0	0	0	0	0	0	0	0	0	0	0	5	5.26316	5.55556	4.54545	0	0	0	0	0	0	0
25_2e+06_1e+06_0	0	0	0	0	0	0	0	0	0	0	0	0	0	0	0	0	0	0	0	0	0	0	0	0	0	0	0	0	0	0	0	0	0	0	0	0	0	0	0	0	0	0	0	0	0	0	0	0	0
25_2e+06_1e+06_1	0	0	0	0	0	0	0	0	0	0	0	0	0	0	0	0	0	0	0	0	0	0	0	0	0	0	0	0	0	0	0	0	0	0	0	0	0	0	0	0	0	0	0	0	0	0	0	0	0
25_2e+06_1e+06_2	0	0	0	0	0	0	0	0	0	0	0	0	0	0	0	0	0	0	0	0	0	0	0	0	0	0	0	0	0	0	0	0	0	0	0	0	0	0	0	0	0	0	0	0	0	0	0	0	0
25_2e+06_1e+06_3	0	0	0	0	0	0	0	0	0	0	0	0	0	0	0	0	0	0	0	0	0	0	0	0	0	0	0	0	0	0	0	0	0	0	0	0	0	0	0	0	0	0	0	0	0	0	0	0	0
25_2e+06_1e+06_4	0	0	0	0	0	0	0	0	0	0	0	0	0	0	0	0	0	0	0	0	0	0	0	0	0	0	0	0	0	0	0	0	0	0	0	0	0	0	0	0	0	0	0	0	0	0	0	0	0
25_2e+06_1e+06_5	0	0	5	5.26316	5.55556	4.54545	0	0	0	0	0	0	0	0	0	0	0	0	0	0	0	0	0	0	0	0	0	0	0	0	0	0	0	0	0	0	0	0	5	5.26316	5.55556	4.54545	0	0	0	0	0	0	0
25_2e+06_25000_0	0	0	0	0	0	0	0	0	0	0	0	0	0	0	0	0	0	0	0	0	0	0	0	0	0	0	0	0	0	0	0	0	0	0	0	0	0	0	0	0	0	0	0	0	0	0	0	0	0
25_2e+06_25000_1	0	0	0	0	0	0	0	0	0	0	0	0	0	0	0	0	0	0	0	0	0	0	0	0	0	0	0	0	0	0	0	0	0	0	0	0	0	0	0	0	0	0	0	0	0	0	0	0	0
25_2e+06_25000_2	0	0	0	0	0	0	0	0	0	0	0	0	0	0	0	0	0	0	0	0	0	0	0	0	0	0	0	0	0	0	0	0	0	0	0	0	0	0	0	0	0	0	0	0	0	0	0	0	0
25_2e+06_25000_3	0	0	0	0	0	0	0	0	0	0	0	0	0	0	0	0	0	0	0	0	0	0	0	0	0	0	0	0	0	0	0	0	0	0	0	0	0	0	0	0	0	0	0	0	0	0	0	0	0
25_2e+06_25000_4	0	0	0	0	0	0	0	0	0	0	0	0	0	0	0	0	0	0	0	0	0	0	0	0	0	0	0	0	0	0	0	0	0	0	0	0	0	0	0	0	0	0	0	0	0	0	0	0	0
25_2e+06_25000_5	0	0	5	5.26316	5.55556	4.54545	0	0	0	0	0	0	0	0	0	0	0	0	0	0	0	0	0	0	0	0	0	0	0	0	0	0	0	0	0	0	0	0	5	5.26316	5.55556	4.54545	0	0	0	0	0	0	0
25_2e+06_50000_0	0	0	0	0	0	0	0	0	0	0	0	0	0	0	0	0	0	0	0	0	0	0	0	0	0	0	0	0	0	0	0	0	0	0	0	0	0	0	0	0	0	0	0	0	0	0	0	0	0
25_2e+06_50000_1	0	0	0	0	0	0	0	0	0	0	0	0	0	0	0	0	0	0	0	0	0	0	0	0	0	0	0	0	0	0	0	0	0	0	0	0	0	0	0	0	0	0	0	0	0	0	0	0	0
25_2e+06_50000_2	0	0	0	0	0	0	0	0	0	0	0	0	0	0	0	0	0	0	0	0	0	0	0	0	0	0	0	0	0	0	0	0	0	0	0	0	0	0	0	0	0	0	0	0	0	0	0	0	0
25_2e+06_50000_3	0	0	0	0	0	0	0	0	0	0	0	0	0	0	0	0	0	0	0	0	0	0	0	0	0	0	0	0	0	0	0	0	0	0	0	0	0	0	0	0	0	0	0	0	0	0	0	0	0
25_2e+06_50000_4	0	0	0	0	0	0	0	0	0	0	0	0	0	0	0	0	0	0	0	0	0	0	0	0	0	0	0	0	0	0	0	0	0	0	0	0	0	0	0	0	0	0	0	0	0	0	0	0	0
25_2e+06_50000_5	0	0	5	5.26316	5.55556	4.54545	0	0	0	0	0	0	0	0	0	0	0	0	0	0	0	0	0	0	0	0	0	0	0	0	0	0	0	0	0	0	0	0	5	5.26316	5.55556	4.54545	0	0	0	0	0	0	0
25_2e+06_5e+05_0	0	0	0	0	0	0	0	0	0	0	0	0	0	0	0	0	0	0	0	0	0	0	0	0	0	0	0	0	0	0	0	0	0	0	0	0	0	0	0	0	0	0	0	0	0	0	0	0	0
25_2e+06_5e+05_1	0	0	0	0	0	0	0	0	0	0	0	0	0	0	0	0	0	0	0	0	0	0	0	0	0	0	0	0	0	0	0	0	0	0	0	0	0	0	0	0	0	0	0	0	0	0	0	0	0
25_2e+06_5e+05_2	0	0	0	0	0	0	0	0	0	0	0	0	0	0	0	0	0	0	0	0	0	0	0	0	0	0	0	0	0	0	0	0	0	0	0	0	0	0	0	0	0	0	0	0	0	0	0	0	0
25_2e+06_5e+05_3	0	0	0	0	0	0	0	0	0	0	0	0	0	0	0	0	0	0	0	0	0	0	0	0	0	0	0	0	0	0	0	0	0	0	0	0	0	0	0	0	0	0	0	0	0	0	0	0	0
25_2e+06_5e+05_4	0	0	0	0	0	0	0	0	0	0	0	0	0	0	0	0	0	0	0	0	0	0	0	0	0	0	0	0	0	0	0	0	0	0	0	0	0	0	0	0	0	0	0	0	0	0	0	0	0
25_2e+06_5e+05_5	0	0	5	5.26316	5.55556	4.54545	0	0	0	0	0	0	0	0	0	0	0	0	0	0	0	0	0	0	0	0	0	0	0	0	0	0	0	0	0	0	0	0	5	5.26316	5.55556	4.54545	0	0	0	0	0	0	0
25_5e+05_10000_0	0	0	0	0	0	0	0	0	0	0	0	0	0	0	0	0	0	0	0	0	0	0	0	0	0	0	0	0	0	0	0	0	0	0	0	0	0	0	0	0	0	0	0	0	0	0	0	0	0
25_5e+05_10000_1	0	0	0	0	0	0	0	0	0	0	0	0	0	0	0	0	0	0	0	0	0	0	0	0	0	0	0	0	0	0	0	0	0	0	0	0	0	0	0	0	0	0	0	0	0	0	0	0	0
25_5e+05_10000_2	0	0	0	0	0	0	0	0	0	0	0	0	0	0	0	0	0	0	0	0	0	0	0	0	0	0	0	0	0	0	0	0	0	0	0	0	0	0	0	0	0	0	0	0	0	0	0	0	0
25_5e+05_10000_3	0	0	0	0	0	0	0	0	0	0	0	0	0	0	0	0	0	0	0	0	0	0	0	0	0	0	0	0	0	0	0	0	0	0	0	0	0	0	0	0	0	0	0	0	0	0	0	0	0
25_5e+05_10000_4	0	0	0	0	0	0	0	0	0	0	0	0	0	0	0	0	0	0	0	0	0	0	0	0	0	0	0	0	0	0	0	0	0	0	0	0	0	0	0	0	0	0	0	0	0	0	0	0	0
25_5e+05_10000_5	0	0	5	5.26316	5.55556	4.54545	0	0	0	0	0	0	0	0	0	0	0	0	0	0	0	0	0	0	0	0	0	0	0	0	0	0	0	0	0	0	0	0	5	5.26316	5.55556	4.54545	0	0	0	0	0	0	0
25_5e+05_1e+05_0	0	0	0	0	0	0	0	0	0	0	0	0	0	0	0	0	0	0	0	0	0	0	0	0	0	0	0	0	0	0	0	0	0	0	0	0	0	0	0	0	0	0	0	0	0	0	0	0	0
25_5e+05_1e+05_1	0	0	0	0	0	0	0	0	0	0	0	0	0	0	0	0	0	0	0	0	0	0	0	0	0	0	0	0	0	0	0	0	0	0	0	0	0	0	0	0	0	0	0	0	0	0	0	0	0
25_5e+05_1e+05_2	0	0	0	0	0	0	0	0	0	0	0	0	0	0	0	0	0	0	0	0	0	0	0	0	0	0	0	0	0	0	0	0	0	0	0	0	0	0	0	0	0	0	0	0	0	0	0	0	0
25_5e+05_1e+05_3	0	0	0	0	0	0	0	0	0	0	0	0	0	0	0	0	0	0	0	0	0	0	0	0	0	0	0	0	0	0	0	0	0	0	0	0	0	0	0	0	0	0	0	0	0	0	0	0	0
25_5e+05_1e+05_4	0	0	0	0	0	0	0	0	0	0	0	0	0	0	0	0	0	0	0	0	0	0	0	0	0	0	0	0	0	0	0	0	0	0	0	0	0	0	0	0	0	0	0	0	0	0	0	0	0
25_5e+05_1e+05_5	0	0	5	5.26316	5.55556	4.54545	0	0	0	0	0	0	0	0	0	0	0	0	0	0	0	0	0	0	0	0	0	0	0	0	0	0	0	0	0	0	0	0	5	5.26316	5.55556	4.54545	0	0	0	0	0	0	0
25_5e+05_1e+06_0	0	0	0	0	0	0	0	0	0	0	0	0	0	0	0	0	0	0	0	0	0	0	0	0	0	0	0	0	0	0	0	0	0	0	0	0	0	0	0	0	0	0	0	0	0	0	0	0	0
25_5e+05_1e+06_1	0	0	0	0	0	0	0	0	0	0	0	0	0	0	0	0	0	0	0	0	0	0	0	0	0	0	0	0	0	0	0	0	0	0	0	0	0	0	0	0	0	0	0	0	0	0	0	0	0
25_5e+05_1e+06_2	0	0	0	0	0	0	0	0	0	0	0	0	0	0	0	0	0	0	0	0	0	0	0	0	0	0	0	0	0	0	0	0	0	0	0	0	0	0	0	0	0	0	0	0	0	0	0	0	0
25_5e+05_1e+06_3	0	0	0	0	0	0	0	0	0	0	0	0	0	0	0	0	0	0	0	0	0	0	0	0	0	0	0	0	0	0	0	0	0	0	0	0	0	0	0	0	0	0	0	0	0	0	0	0	0
25_5e+05_1e+06_4	0	0	0	0	0	0	0	0	0	0	0	0	0	0	0	0	0	0	0	0	0	0	0	0	0	0	0	0	0	0	0	0	0	0	0	0	0	0	0	0	0	0	0	0	0	0	0	0	0
25_5e+05_1e+06_5	0	0	5	5.26316	5.55556	4.54545	0	0	0	0	0	0	0	0	0	0	0	0	0	0	0	0	0	0	0	0	0	0	0	0	0	0	0	0	0	0	0	0	5	5.26316	5.55556	4.54545	0	0	0	0	0	0	0
25_5e+05_25000_0	0	0	0	0	0	0	0	0	0	0	0	0	0	0	0	0	0	0	0	0	0	0	0	0	0	0	0	0	0	0	0	0	0	0	0	0	0	0	0	0	0	0	0	0	0	0	0	0	0
25_5e+05_25000_1	0	0	0	0	0	0	0	0	0	0	0	0	0	0	0	0	0	0	0	0	0	0	0	0	0	0	0	0	0	0	0	0	0	0	0	0	0	0	0	0	0	0	0	0	0	0	0	0	0
25_5e+05_25000_2	0	0	0	0	0	0	0	0	0	0	0	0	0	0	0	0	0	0	0	0	0	0	0	0	0	0	0	0	0	0	0	0	0	0	0	0	0	0	0	0	0	0	0	0	0	0	0	0	0
25_5e+05_25000_3	0	0	0	0	0	0	0	0	0	0	0	0	0	0	0	0	0	0	0	0	0	0	0	0	0	0	0	0	0	0	0	0	0	0	0	0	0	0	0	0	0	0	0	0	0	0	0	0	0
25_5e+05_25000_4	0	0	0	0	0	0	0	0	0	0	0	0	0	0	0	0	0	0	0	0	0	0	0	0	0	0	0	0	0	0	0	0	0	0	0	0	0	0	0	0	0	0	0	0	0	0	0	0	0
25_5e+05_25000_5	0	0	5	5.26316	5.55556	4.54545	0	0	0	0	0	0	0	0	0	0	0	0	0	0	0	0	0	0	0	0	0	0	0	0	0	0	0	0	0	0	0	0	5	5.26316	5.55556	4.54545	0	0	0	0	0	0	0
25_5e+05_50000_0	0	0	0	0	0	0	0	0	0	0	0	0	0	0	0	0	0	0	0	0	0	0	0	0	0	0	0	0	0	0	0	0	0	0	0	0	0	0	0	0	0	0	0	0	0	0	0	0	0
25_5e+05_50000_1	0	0	0	0	0	0	0	0	0	0	0	0	0	0	0	0	0	0	0	0	0	0	0	0	0	0	0	0	0	0	0	0	0	0	0	0	0	0	0	0	0	0	0	0	0	0	0	0	0
25_5e+05_50000_2	0	0	0	0	0	0	0	0	0	0	0	0	0	0	0	0	0	0	0	0	0	0	0	0	0	0	0	0	0	0	0	0	0	0	0	0	0	0	0	0	0	0	0	0	0	0	0	0	0
25_5e+05_50000_3	0	0	0	0	0	0	0	0	0	0	0	0	0	0	0	0	0	0	0	0	0	0	0	0	0	0	0	0	0	0	0	0	0	0	0	0	0	0	0	0	0	0	0	0	0	0	0	0	0
25_5e+05_50000_4	0	0	0	0	0	0	0	0	0	0	0	0	0	0	0	0	0	0	0	0	0	0	0	0	0	0	0	0	0	0	0	0	0	0	0	0	0	0	0	0	0	0	0	0	0	0	0	0	0
25_5e+05_50000_5	0	0	5	5.26316	5.55556	4.54545	0	0	0	0	0	0	0	0	0	0	0	0	0	0	0	0	0	0	0	0	0	0	0	0	0	0	0	0	0	0	0	0	5	5.26316	5.55556	4.54545	0	0	0	0	0	0	0
25_5e+05_5e+05_0	0	0	0	0	0	0	0	0	0	0	0	0	0	0	0	0	0	0	0	0	0	0	0	0	0	0	0	0	0	0	0	0	0	0	0	0	0	0	0	0	0	0	0	0	0	0	0	0	0
25_5e+05_5e+05_1	0	0	0	0	0	0	0	0	0	0	0	0	0	0	0	0	0	0	0	0	0	0	0	0	0	0	0	0	0	0	0	0	0	0	0	0	0	0	0	0	0	0	0	0	0	0	0	0	0
25_5e+05_5e+05_2	0	0	0	0	0	0	0	0	0	0	0	0	0	0	0	0	0	0	0	0	0	0	0	0	0	0	0	0	0	0	0	0	0	0	0	0	0	0	0	0	0	0	0	0	0	0	0	0	0
25_5e+05_5e+05_3	0	0	0	0	0	0	0	0	0	0	0	0	0	0	0	0	0	0	0	0	0	0	0	0	0	0	0	0	0	0	0	0	0	0	0	0	0	0	0	0	0	0	0	0	0	0	0	0	0
25_5e+05_5e+05_4	0	0	0	0	0	0	0	0	0	0	0	0	0	0	0	0	0	0	0	0	0	0	0	0	0	0	0	0	0	0	0	0	0	0	0	0	0	0	0	0	0	0	0	0	0	0	0	0	0
25_5e+05_5e+05_5	0	0	5	5.26316	5.55556	4.54545	0	0	0	0	0	0	0	0	0	0	0	0	0	0	0	0	0	0	0	0	0	0	0	0	0	0	0	0	0	0	0	0	5	5.26316	5.55556	4.54545	0	0	0	0	0	0	0
30_1e+06_10000_0	0	0	0	0	0	0	0	0	0	0	0	0	0	0	0	0	0	0	0	0	0	0	0	0	0	0	0	0	0	0	0	0	0	0	0	0	0	0	0	0	0	0	0	0	0	0	0	0	0
30_1e+06_10000_1	0	0	0	0	0	0	0	0	0	0	0	0	0	0	0	0	0	0	0	0	0	0	0	0	0	0	0	0	0	0	0	0	0	0	0	0	0	0	0	0	0	0	0	0	0	0	0	0	0
30_1e+06_10000_2	0	0	0	0	0	0	0	0	0	0	0	0	0	0	0	0	0	0	0	0	0	0	0	0	0	0	0	0	0	0	0	0	0	0	0	0	0	0	0	0	0	0	0	0	0	0	0	0	0
30_1e+06_10000_3	0	0	0	0	0	0	0	0	0	0	0	0	0	0	0	0	0	0	0	0	0	0	0	0	0	0	0	0	0	0	0	0	0	0	0	0	0	0	0	0	0	0	0	0	0	0	0	0	0
30_1e+06_10000_4	0	0	0	0	0	0	0	0	0	0	0	0	0	0	0	0	0	0	0	0	0	0	0	0	0	0	0	0	0	0	0	0	0	0	0	0	0	0	0	0	0	0	0	0	0	0	0	0	0
30_1e+06_10000_5	0	0	0	0	0	0	0	0	0	0	0	0	0	0	0	0	0	0	0	0	0	0	0	0	0	0	0	0	0	0	0	0	0	0	0	0	0	0	0	0	0	0	0	0	0	0	0	0	0
30_1e+06_1e+05_0	0	0	0	0	0	0	0	0	0	0	0	0	0	0	0	0	0	0	0	0	0	0	0	0	0	0	0	0	0	0	0	0	0	0	0	0	0	0	0	0	0	0	0	0	0	0	0	0	0
30_1e+06_1e+05_1	0	0	0	0	0	0	0	0	0	0	0	0	0	0	0	0	0	0	0	0	0	0	0	0	0	0	0	0	0	0	0	0	0	0	0	0	0	0	0	0	0	0	0	0	0	0	0	0	0
30_1e+06_1e+05_2	0	0	0	0	0	0	0	0	0	0	0	0	0	0	0	0	0	0	0	0	0	0	0	0	0	0	0	0	0	0	0	0	0	0	0	0	0	0	0	0	0	0	0	0	0	0	0	0	0
30_1e+06_1e+05_3	0	0	0	0	0	0	0	0	0	0	0	0	0	0	0	0	0	0	0	0	0	0	0	0	0	0	0	0	0	0	0	0	0	0	0	0	0	0	0	0	0	0	0	0	0	0	0	0	0
30_1e+06_1e+05_4	0	0	0	0	0	0	0	0	0	0	0	0	0	0	0	0	0	0	0	0	0	0	0	0	0	0	0	0	0	0	0	0	0	0	0	0	0	0	0	0	0	0	0	0	0	0	0	0	0
30_1e+06_1e+05_5	0	0	0	0	0	0	0	0	0	0	0	0	0	0	0	0	0	0	0	0	0	0	0	0	0	0	0	0	0	0	0	0	0	0	0	0	0	0	0	0	0	0	0	0	0	0	0	0	0
30_1e+06_1e+06_0	0	0	0	0	0	0	0	0	0	0	0	0	0	0	0	0	0	0	0	0	0	0	0	0	0	0	0	0	0	0	0	0	0	0	0	0	0	0	0	0	0	0	0	0	0	0	0	0	0
30_1e+06_1e+06_1	0	0	0	0	0	0	0	0	0	0	0	0	0	0	0	0	0	0	0	0	0	0	0	0	0	0	0	0	0	0	0	0	0	0	0	0	0	0	0	0	0	0	0	0	0	0	0	0	0
30_1e+06_1e+06_2	0	0	0	0	0	0	0	0	0	0	0	0	0	0	0	0	0	0	0	0	0	0	0	0	0	0	0	0	0	0	0	0	0	0	0	0	0	0	0	0	0	0	0	0	0	0	0	0	0
30_1e+06_1e+06_3	0	0	0	0	0	0	0	0	0	0	0	0	0	0	0	0	0	0	0	0	0	0	0	0	0	0	0	0	0	0	0	0	0	0	0	0	0	0	0	0	0	0	0	0	0	0	0	0	0
30_1e+06_1e+06_4	0	0	0	0	0	0	0	0	0	0	0	0	0	0	0	0	0	0	0	0	0	0	0	0	0	0	0	0	0	0	0	0	0	0	0	0	0	0	0	0	0	0	0	0	0	0	0	0	0
30_1e+06_1e+06_5	0	0	0	0	0	0	0	0	0	0	0	0	0	0	0	0	0	0	0	0	0	0	0	0	0	0	0	0	0	0	0	0	0	0	0	0	0	0	0	0	0	0	0	0	0	0	0	0	0
30_1e+06_25000_0	0	0	0	0	0	0	0	0	0	0	0	0	0	0	0	0	0	0	0	0	0	0	0	0	0	0	0	0	0	0	0	0	0	0	0	0	0	0	0	0	0	0	0	0	0	0	0	0	0
30_1e+06_25000_1	0	0	0	0	0	0	0	0	0	0	0	0	0	0	0	0	0	0	0	0	0	0	0	0	0	0	0	0	0	0	0	0	0	0	0	0	0	0	0	0	0	0	0	0	0	0	0	0	0
30_1e+06_25000_2	0	0	0	0	0	0	0	0	0	0	0	0	0	0	0	0	0	0	0	0	0	0	0	0	0	0	0	0	0	0	0	0	0	0	0	0	0	0	0	0	0	0	0	0	0	0	0	0	0
30_1e+06_25000_3	0	0	0	0	0	0	0	0	0	0	0	0	0	0	0	0	0	0	0	0	0	0	0	0	0	0	0	0	0	0	0	0	0	0	0	0	0	0	0	0	0	0	0	0	0	0	0	0	0
30_1e+06_25000_4	0	0	0	0	0	0	0	0	0	0	0	0	0	0	0	0	0	0	0	0	0	0	0	0	0	0	0	0	0	0	0	0	0	0	0	0	0	0	0	0	0	0	0	0	0	0	0	0	0
30_1e+06_25000_5	0	0	0	0	0	0	0	0	0	0	0	0	0	0	0	0	0	0	0	0	0	0	0	0	0	0	0	0	0	0	0	0	0	0	0	0	0	0	0	0	0	0	0	0	0	0	0	0	0
30_1e+06_50000_0	0	0	0	0	0	0	0	0	0	0	0	0	0	0	0	0	0	0	0	0	0	0	0	0	0	0	0	0	0	0	0	0	0	0	0	0	0	0	0	0	0	0	0	0	0	0	0	0	0
30_1e+06_50000_1	0	0	0	0	0	0	0	0	0	0	0	0	0	0	0	0	0	0	0	0	0	0	0	0	0	0	0	0	0	0	0	0	0	0	0	0	0	0	0	0	0	0	0	0	0	0	0	0	0
30_1e+06_50000_2	0	0	0	0	0	0	0	0	0	0	0	0	0	0	0	0	0	0	0	0	0	0	0	0	0	0	0	0	0	0	0	0	0	0	0	0	0	0	0	0	0	0	0	0	0	0	0	0	0
30_1e+06_50000_3	0	0	0	0	0	0	0	0	0	0	0	0	0	0	0	0	0	0	0	0	0	0	0	0	0	0	0	0	0	0	0	0	0	0	0	0	0	0	0	0	0	0	0	0	0	0	0	0	0
30_1e+06_50000_4	0	0	0	0	0	0	0	0	0	0	0	0	0	0	0	0	0	0	0	0	0	0	0	0	0	0	0	0	0	0	0	0	0	0	0	0	0	0	0	0	0	0	0	0	0	0	0	0	0
30_1e+06_50000_5	0	0	0	0	0	0	0	0	0	0	0	0	0	0	0	0	0	0	0	0	0	0	0	0	0	0	0	0	0	0	0	0	0	0	0	0	0	0	0	0	0	0	0	0	0	0	0	0	0
30_1e+06_5e+05_0	0	0	0	0	0	0	0	0	0	0	0	0	0	0	0	0	0	0	0	0	0	0	0	0	0	0	0	0	0	0	0	0	0	0	0	0	0	0	0	0	0	0	0	0	0	0	0	0	0
30_1e+06_5e+05_1	0	0	0	0	0	0	0	0	0	0	0	0	0	0	0	0	0	0	0	0	0	0	0	0	0	0	0	0	0	0	0	0	0	0	0	0	0	0	0	0	0	0	0	0	0	0	0	0	0
30_1e+06_5e+05_2	0	0	0	0	0	0	0	0	0	0	0	0	0	0	0	0	0	0	0	0	0	0	0	0	0	0	0	0	0	0	0	0	0	0	0	0	0	0	0	0	0	0	0	0	0	0	0	0	0
30_1e+06_5e+05_3	0	0	0	0	0	0	0	0	0	0	0	0	0	0	0	0	0	0	0	0	0	0	0	0	0	0	0	0	0	0	0	0	0	0	0	0	0	0	0	0	0	0	0	0	0	0	0	0	0
30_1e+06_5e+05_4	0	0	0	0	0	0	0	0	0	0	0	0	0	0	0	0	0	0	0	0	0	0	0	0	0	0	0	0	0	0	0	0	0	0	0	0	0	0	0	0	0	0	0	0	0	0	0	0	0
30_1e+06_5e+05_5	0	0	0	0	0	0	0	0	0	0	0	0	0	0	0	0	0	0	0	0	0	0	0	0	0	0	0	0	0	0	0	0	0	0	0	0	0	0	0	0	0	0	0	0	0	0	0	0	0
30_2e+06_10000_0	0	0	0	0	0	0	0	0	0	0	0	0	0	0	0	0	0	0	0	0	0	0	0	0	0	0	0	0	0	0	0	0	0	0	0	0	0	0	0	0	0	0	0	0	0	0	0	0	0
30_2e+06_10000_1	0	0	0	0	0	0	0	0	0	0	0	0	0	0	0	0	0	0	0	0	0	0	0	0	0	0	0	0	0	0	0	0	0	0	0	0	0	0	0	0	0	0	0	0	0	0	0	0	0
30_2e+06_10000_2	0	0	0	0	0	0	0	0	0	0	0	0	0	0	0	0	0	0	0	0	0	0	0	0	0	0	0	0	0	0	0	0	0	0	0	0	0	0	0	0	0	0	0	0	0	0	0	0	0
30_2e+06_10000_3	0	0	0	0	0	0	0	0	0	0	0	0	0	0	0	0	0	0	0	0	0	0	0	0	0	0	0	0	0	0	0	0	0	0	0	0	0	0	0	0	0	0	0	0	0	0	0	0	0
30_2e+06_10000_4	0	0	0	0	0	0	0	0	0	0	0	0	0	0	0	0	0	0	0	0	0	0	0	0	0	0	0	0	0	0	0	0	0	0	0	0	0	0	0	0	0	0	0	0	0	0	0	0	0
30_2e+06_10000_5	0	0	0	0	0	0	0	0	0	0	0	0	0	0	0	0	0	0	0	0	0	0	0	0	0	0	0	0	0	0	0	0	0	0	0	0	0	0	0	0	0	0	0	0	0	0	0	0	0
30_2e+06_1e+05_0	0	0	0	0	0	0	0	0	0	0	0	0	0	0	0	0	0	0	0	0	0	0	0	0	0	0	0	0	0	0	0	0	0	0	0	0	0	0	0	0	0	0	0	0	0	0	0	0	0
30_2e+06_1e+05_1	0	0	0	0	0	0	0	0	0	0	0	0	0	0	0	0	0	0	0	0	0	0	0	0	0	0	0	0	0	0	0	0	0	0	0	0	0	0	0	0	0	0	0	0	0	0	0	0	0
30_2e+06_1e+05_2	0	0	0	0	0	0	0	0	0	0	0	0	0	0	0	0	0	0	0	0	0	0	0	0	0	0	0	0	0	0	0	0	0	0	0	0	0	0	0	0	0	0	0	0	0	0	0	0	0
30_2e+06_1e+05_3	0	0	0	0	0	0	0	0	0	0	0	0	0	0	0	0	0	0	0	0	0	0	0	0	0	0	0	0	0	0	0	0	0	0	0	0	0	0	0	0	0	0	0	0	0	0	0	0	0
30_2e+06_1e+05_4	0	0	0	0	0	0	0	0	0	0	0	0	0	0	0	0	0	0	0	0	0	0	0	0	0	0	0	0	0	0	0	0	0	0	0	0	0	0	0	0	0	0	0	0	0	0	0	0	0
30_2e+06_1e+05_5	0	0	0	0	0	0	0	0	0	0	0	0	0	0	0	0	0	0	0	0	0	0	0	0	0	0	0	0	0	0	0	0	0	0	0	0	0	0	0	0	0	0	0	0	0	0	0	0	0
30_2e+06_1e+06_0	0	0	0	0	0	0	0	0	0	0	0	0	0	0	0	0	0	0	0	0	0	0	0	0	0	0	0	0	0	0	0	0	0	0	0	0	0	0	0	0	0	0	0	0	0	0	0	0	0
30_2e+06_1e+06_1	0	0	0	0	0	0	0	0	0	0	0	0	0	0	0	0	0	0	0	0	0	0	0	0	0	0	0	0	0	0	0	0	0	0	0	0	0	0	0	0	0	0	0	0	0	0	0	0	0
30_2e+06_1e+06_2	0	0	0	0	0	0	0	0	0	0	0	0	0	0	0	0	0	0	0	0	0	0	0	0	0	0	0	0	0	0	0	0	0	0	0	0	0	0	0	0	0	0	0	0	0	0	0	0	0
30_2e+06_1e+06_3	0	0	0	0	0	0	0	0	0	0	0	0	0	0	0	0	0	0	0	0	0	0	0	0	0	0	0	0	0	0	0	0	0	0	0	0	0	0	0	0	0	0	0	0	0	0	0	0	0
30_2e+06_1e+06_4	0	0	0	0	0	0	0	0	0	0	0	0	0	0	0	0	0	0	0	0	0	0	0	0	0	0	0	0	0	0	0	0	0	0	0	0	0	0	0	0	0	0	0	0	0	0	0	0	0
30_2e+06_1e+06_5	0	0	0	0	0	0	0	0	0	0	0	0	0	0	0	0	0	0	0	0	0	0	0	0	0	0	0	0	0	0	0	0	0	0	0	0	0	0	0	0	0	0	0	0	0	0	0	0	0
30_2e+06_25000_0	0	0	0	0	0	0	0	0	0	0	0	0	0	0	0	0	0	0	0	0	0	0	0	0	0	0	0	0	0	0	0	0	0	0	0	0	0	0	0	0	0	0	0	0	0	0	0	0	0
30_2e+06_25000_1	0	0	0	0	0	0	0	0	0	0	0	0	0	0	0	0	0	0	0	0	0	0	0	0	0	0	0	0	0	0	0	0	0	0	0	0	0	0	0	0	0	0	0	0	0	0	0	0	0
30_2e+06_25000_2	0	0	0	0	0	0	0	0	0	0	0	0	0	0	0	0	0	0	0	0	0	0	0	0	0	0	0	0	0	0	0	0	0	0	0	0	0	0	0	0	0	0	0	0	0	0	0	0	0
30_2e+06_25000_3	0	0	0	0	0	0	0	0	0	0	0	0	0	0	0	0	0	0	0	0	0	0	0	0	0	0	0	0	0	0	0	0	0	0	0	0	0	0	0	0	0	0	0	0	0	0	0	0	0
30_2e+06_25000_4	0	0	0	0	0	0	0	0	0	0	0	0	0	0	0	0	0	0	0	0	0	0	0	0	0	0	0	0	0	0	0	0	0	0	0	0	0	0	0	0	0	0	0	0	0	0	0	0	0
30_2e+06_25000_5	0	0	0	0	0	0	0	0	0	0	0	0	0	0	0	0	0	0	0	0	0	0	0	0	0	0	0	0	0	0	0	0	0	0	0	0	0	0	0	0	0	0	0	0	0	0	0	0	0
30_2e+06_50000_0	0	0	0	0	0	0	0	0	0	0	0	0	0	0	0	0	0	0	0	0	0	0	0	0	0	0	0	0	0	0	0	0	0	0	0	0	0	0	0	0	0	0	0	0	0	0	0	0	0
30_2e+06_50000_1	0	0	0	0	0	0	0	0	0	0	0	0	0	0	0	0	0	0	0	0	0	0	0	0	0	0	0	0	0	0	0	0	0	0	0	0	0	0	0	0	0	0	0	0	0	0	0	0	0
30_2e+06_50000_2	0	0	0	0	0	0	0	0	0	0	0	0	0	0	0	0	0	0	0	0	0	0	0	0	0	0	0	0	0	0	0	0	0	0	0	0	0	0	0	0	0	0	0	0	0	0	0	0	0
30_2e+06_50000_3	0	0	0	0	0	0	0	0	0	0	0	0	0	0	0	0	0	0	0	0	0	0	0	0	0	0	0	0	0	0	0	0	0	0	0	0	0	0	0	0	0	0	0	0	0	0	0	0	0
30_2e+06_50000_4	0	0	0	0	0	0	0	0	0	0	0	0	0	0	0	0	0	0	0	0	0	0	0	0	0	0	0	0	0	0	0	0	0	0	0	0	0	0	0	0	0	0	0	0	0	0	0	0	0
30_2e+06_50000_5	0	0	0	0	0	0	0	0	0	0	0	0	0	0	0	0	0	0	0	0	0	0	0	0	0	0	0	0	0	0	0	0	0	0	0	0	0	0	0	0	0	0	0	0	0	0	0	0	0
30_2e+06_5e+05_0	0	0	0	0	0	0	0	0	0	0	0	0	0	0	0	0	0	0	0	0	0	0	0	0	0	0	0	0	0	0	0	0	0	0	0	0	0	0	0	0	0	0	0	0	0	0	0	0	0
30_2e+06_5e+05_1	0	0	0	0	0	0	0	0	0	0	0	0	0	0	0	0	0	0	0	0	0	0	0	0	0	0	0	0	0	0	0	0	0	0	0	0	0	0	0	0	0	0	0	0	0	0	0	0	0
30_2e+06_5e+05_2	0	0	0	0	0	0	0	0	0	0	0	0	0	0	0	0	0	0	0	0	0	0	0	0	0	0	0	0	0	0	0	0	0	0	0	0	0	0	0	0	0	0	0	0	0	0	0	0	0
30_2e+06_5e+05_3	0	0	0	0	0	0	0	0	0	0	0	0	0	0	0	0	0	0	0	0	0	0	0	0	0	0	0	0	0	0	0	0	0	0	0	0	0	0	0	0	0	0	0	0	0	0	0	0	0
30_2e+06_5e+05_4	0	0	0	0	0	0	0	0	0	0	0	0	0	0	0	0	0	0	0	0	0	0	0	0	0	0	0	0	0	0	0	0	0	0	0	0	0	0	0	0	0	0	0	0	0	0	0	0	0
30_2e+06_5e+05_5	0	0	0	0	0	0	0	0	0	0	0	0	0	0	0	0	0	0	0	0	0	0	0	0	0	0	0	0	0	0	0	0	0	0	0	0	0	0	0	0	0	0	0	0	0	0	0	0	0
30_5e+05_10000_0	0	0	0	0	0	0	0	0	0	0	0	0	0	0	0	0	0	0	0	0	0	0	0	0	0	0	0	0	0	0	0	0	0	0	0	0	0	0	0	0	0	0	0	0	0	0	0	0	0
30_5e+05_10000_1	0	0	0	0	0	0	0	0	0	0	0	0	0	0	0	0	0	0	0	0	0	0	0	0	0	0	0	0	0	0	0	0	0	0	0	0	0	0	0	0	0	0	0	0	0	0	0	0	0
30_5e+05_10000_2	0	0	0	0	0	0	0	0	0	0	0	0	0	0	0	0	0	0	0	0	0	0	0	0	0	0	0	0	0	0	0	0	0	0	0	0	0	0	0	0	0	0	0	0	0	0	0	0	0
30_5e+05_10000_3	0	0	0	0	0	0	0	0	0	0	0	0	0	0	0	0	0	0	0	0	0	0	0	0	0	0	0	0	0	0	0	0	0	0	0	0	0	0	0	0	0	0	0	0	0	0	0	0	0
30_5e+05_10000_4	0	0	0	0	0	0	0	0	0	0	0	0	0	0	0	0	0	0	0	0	0	0	0	0	0	0	0	0	0	0	0	0	0	0	0	0	0	0	0	0	0	0	0	0	0	0	0	0	0
30_5e+05_10000_5	0	0	0	0	0	0	0	0	0	0	0	0	0	0	0	0	0	0	0	0	0	0	0	0	0	0	0	0	0	0	0	0	0	0	0	0	0	0	0	0	0	0	0	0	0	0	0	0	0
30_5e+05_1e+05_0	0	0	0	0	0	0	0	0	0	0	0	0	0	0	0	0	0	0	0	0	0	0	0	0	0	0	0	0	0	0	0	0	0	0	0	0	0	0	0	0	0	0	0	0	0	0	0	0	0
30_5e+05_1e+05_1	0	0	0	0	0	0	0	0	0	0	0	0	0	0	0	0	0	0	0	0	0	0	0	0	0	0	0	0	0	0	0	0	0	0	0	0	0	0	0	0	0	0	0	0	0	0	0	0	0
30_5e+05_1e+05_2	0	0	0	0	0	0	0	0	0	0	0	0	0	0	0	0	0	0	0	0	0	0	0	0	0	0	0	0	0	0	0	0	0	0	0	0	0	0	0	0	0	0	0	0	0	0	0	0	0
30_5e+05_1e+05_3	0	0	0	0	0	0	0	0	0	0	0	0	0	0	0	0	0	0	0	0	0	0	0	0	0	0	0	0	0	0	0	0	0	0	0	0	0	0	0	0	0	0	0	0	0	0	0	0	0
30_5e+05_1e+05_4	0	0	0	0	0	0	0	0	0	0	0	0	0	0	0	0	0	0	0	0	0	0	0	0	0	0	0	0	0	0	0	0	0	0	0	0	0	0	0	0	0	0	0	0	0	0	0	0	0
30_5e+05_1e+05_5	0	0	0	0	0	0	0	0	0	0	0	0	0	0	0	0	0	0	0	0	0	0	0	0	0	0	0	0	0	0	0	0	0	0	0	0	0	0	0	0	0	0	0	0	0	0	0	0	0
30_5e+05_1e+06_0	0	0	0	0	0	0	0	0	0	0	0	0	0	0	0	0	0	0	0	0	0	0	0	0	0	0	0	0	0	0	0	0	0	0	0	0	0	0	0	0	0	0	0	0	0	0	0	0	0
30_5e+05_1e+06_1	0	0	0	0	0	0	0	0	0	0	0	0	0	0	0	0	0	0	0	0	0	0	0	0	0	0	0	0	0	0	0	0	0	0	0	0	0	0	0	0	0	0	0	0	0	0	0	0	0
30_5e+05_1e+06_2	0	0	0	0	0	0	0	0	0	0	0	0	0	0	0	0	0	0	0	0	0	0	0	0	0	0	0	0	0	0	0	0	0	0	0	0	0	0	0	0	0	0	0	0	0	0	0	0	0
30_5e+05_1e+06_3	0	0	0	0	0	0	0	0	0	0	0	0	0	0	0	0	0	0	0	0	0	0	0	0	0	0	0	0	0	0	0	0	0	0	0	0	0	0	0	0	0	0	0	0	0	0	0	0	0
30_5e+05_1e+06_4	0	0	0	0	0	0	0	0	0	0	0	0	0	0	0	0	0	0	0	0	0	0	0	0	0	0	0	0	0	0	0	0	0	0	0	0	0	0	0	0	0	0	0	0	0	0	0	0	0
30_5e+05_1e+06_5	0	0	0	0	0	0	0	0	0	0	0	0	0	0	0	0	0	0	0	0	0	0	0	0	0	0	0	0	0	0	0	0	0	0	0	0	0	0	0	0	0	0	0	0	0	0	0	0	0
30_5e+05_25000_0	0	0	0	0	0	0	0	0	0	0	0	0	0	0	0	0	0	0	0	0	0	0	0	0	0	0	0	0	0	0	0	0	0	0	0	0	0	0	0	0	0	0	0	0	0	0	0	0	0
30_5e+05_25000_1	0	0	0	0	0	0	0	0	0	0	0	0	0	0	0	0	0	0	0	0	0	0	0	0	0	0	0	0	0	0	0	0	0	0	0	0	0	0	0	0	0	0	0	0	0	0	0	0	0
30_5e+05_25000_2	0	0	0	0	0	0	0	0	0	0	0	0	0	0	0	0	0	0	0	0	0	0	0	0	0	0	0	0	0	0	0	0	0	0	0	0	0	0	0	0	0	0	0	0	0	0	0	0	0
30_5e+05_25000_3	0	0	0	0	0	0	0	0	0	0	0	0	0	0	0	0	0	0	0	0	0	0	0	0	0	0	0	0	0	0	0	0	0	0	0	0	0	0	0	0	0	0	0	0	0	0	0	0	0
30_5e+05_25000_4	0	0	0	0	0	0	0	0	0	0	0	0	0	0	0	0	0	0	0	0	0	0	0	0	0	0	0	0	0	0	0	0	0	0	0	0	0	0	0	0	0	0	0	0	0	0	0	0	0
30_5e+05_25000_5	0	0	0	0	0	0	0	0	0	0	0	0	0	0	0	0	0	0	0	0	0	0	0	0	0	0	0	0	0	0	0	0	0	0	0	0	0	0	0	0	0	0	0	0	0	0	0	0	0
30_5e+05_50000_0	0	0	0	0	0	0	0	0	0	0	0	0	0	0	0	0	0	0	0	0	0	0	0	0	0	0	0	0	0	0	0	0	0	0	0	0	0	0	0	0	0	0	0	0	0	0	0	0	0
30_5e+05_50000_1	0	0	0	0	0	0	0	0	0	0	0	0	0	0	0	0	0	0	0	0	0	0	0	0	0	0	0	0	0	0	0	0	0	0	0	0	0	0	0	0	0	0	0	0	0	0	0	0	0
30_5e+05_50000_2	0	0	0	0	0	0	0	0	0	0	0	0	0	0	0	0	0	0	0	0	0	0	0	0	0	0	0	0	0	0	0	0	0	0	0	0	0	0	0	0	0	0	0	0	0	0	0	0	0
30_5e+05_50000_3	0	0	0	0	0	0	0	0	0	0	0	0	0	0	0	0	0	0	0	0	0	0	0	0	0	0	0	0	0	0	0	0	0	0	0	0	0	0	0	0	0	0	0	0	0	0	0	0	0
30_5e+05_50000_4	0	0	0	0	0	0	0	0	0	0	0	0	0	0	0	0	0	0	0	0	0	0	0	0	0	0	0	0	0	0	0	0	0	0	0	0	0	0	0	0	0	0	0	0	0	0	0	0	0
30_5e+05_50000_5	0	0	0	0	0	0	0	0	0	0	0	0	0	0	0	0	0	0	0	0	0	0	0	0	0	0	0	0	0	0	0	0	0	0	0	0	0	0	0	0	0	0	0	0	0	0	0	0	0
30_5e+05_5e+05_0	0	0	0	0	0	0	0	0	0	0	0	0	0	0	0	0	0	0	0	0	0	0	0	0	0	0	0	0	0	0	0	0	0	0	0	0	0	0	0	0	0	0	0	0	0	0	0	0	0
30_5e+05_5e+05_1	0	0	0	0	0	0	0	0	0	0	0	0	0	0	0	0	0	0	0	0	0	0	0	0	0	0	0	0	0	0	0	0	0	0	0	0	0	0	0	0	0	0	0	0	0	0	0	0	0
30_5e+05_5e+05_2	0	0	0	0	0	0	0	0	0	0	0	0	0	0	0	0	0	0	0	0	0	0	0	0	0	0	0	0	0	0	0	0	0	0	0	0	0	0	0	0	0	0	0	0	0	0	0	0	0
30_5e+05_5e+05_3	0	0	0	0	0	0	0	0	0	0	0	0	0	0	0	0	0	0	0	0	0	0	0	0	0	0	0	0	0	0	0	0	0	0	0	0	0	0	0	0	0	0	0	0	0	0	0	0	0
30_5e+05_5e+05_4	0	0	0	0	0	0	0	0	0	0	0	0	0	0	0	0	0	0	0	0	0	0	0	0	0	0	0	0	0	0	0	0	0	0	0	0	0	0	0	0	0	0	0	0	0	0	0	0	0
30_5e+05_5e+05_5	0	0	0	0	0	0	0	0	0	0	0	0	0	0	0	0	0	0	0	0	0	0	0	0	0	0	0	0	0	0	0	0	0	0	0	0	0	0	0	0	0	0	0	0	0	0	0	0	0
5_1e+06_10000_0	23.0769	23.5294	30	31.5789	33.3333	36.3636	0	0	0	0	0	0	0	0	0	0	0	0	0	0	0	0	0	0	0	0	0	0	0	0	0	0	0	0	0	0	23.0769	23.5294	30	31.5789	33.3333	36.3636	0	0	0	0	0	0	0
5_1e+06_10000_1	69.2308	70.5882	70	68.4211	66.6667	63.6364	0	0	0	0	0	0	0	0	0	0	0	0	100	100	100	100	100	100	0	100	100	100	100	100	0	0	0	0	0	0	69.2308	70.5882	70	68.4211	66.6667	63.6364	0	0	0	0	0	0	0
5_1e+06_10000_2	92.3077	94.1176	95	94.7368	94.4444	90.9091	0	0	0	0	0	0	0	0	0	0	0	0	100	100	100	100	100	100	0	100	100	100	100	100	0	0	0	0	0	0	92.3077	94.1176	95	94.7368	94.4444	90.9091	0	0	0	0	0	0	0
5_1e+06_10000_3	100	100	100	100	100	95.4545	0	0	0	0	0	0	0	0	0	0	0	0	100	100	100	100	100	100	0	100	100	100	100	100	0	0	0	0	0	0	100	100	100	100	100	95.4545	0	0	0	0	0	0	0
5_1e+06_10000_4	100	100	100	100	100	95.4545	0	0	0	0	0	0	0	0	0	0	0	0	100	100	100	100	100	100	0	100	100	100	100	100	0	0	0	0	0	0	100	100	100	100	100	95.4545	0	0	0	0	0	0	0
5_1e+06_10000_5	100	100	100	100	100	95.4545	0	0	0	0	0	0	0	0	0	0	0	0	100	100	100	100	100	100	0	100	100	100	100	100	0	0	0	0	0	0	100	100	100	100	100	95.4545	0	0	0	0	0	0	0
5_1e+06_1e+05_0	23.0769	23.5294	30	31.5789	33.3333	36.3636	0	0	0	0	0	0	0	0	0	0	0	0	0	0	0	0	0	0	0	0	0	0	0	0	0	0	0	0	0	0	23.0769	23.5294	30	31.5789	33.3333	36.3636	0	0	0	0	0	0	0
5_1e+06_1e+05_1	69.2308	70.5882	70	68.4211	66.6667	63.6364	0	0	0	0	0	0	0	0	0	0	0	0	100	100	100	100	100	100	0	100	100	100	100	100	0	0	0	0	0	0	69.2308	70.5882	70	68.4211	66.6667	63.6364	0	0	0	0	0	0	0
5_1e+06_1e+05_2	92.3077	94.1176	95	94.7368	94.4444	90.9091	0	0	0	0	0	0	0	0	0	0	0	0	100	100	100	100	100	100	0	100	100	100	100	100	0	0	0	0	0	0	92.3077	94.1176	95	94.7368	94.4444	90.9091	0	0	0	0	0	0	0
5_1e+06_1e+05_3	100	100	100	100	100	95.4545	0	0	0	0	0	0	0	0	0	0	0	0	100	100	100	100	100	100	0	100	100	100	100	100	0	0	0	0	0	0	100	100	100	100	100	95.4545	0	0	0	0	0	0	0
5_1e+06_1e+05_4	100	100	100	100	100	95.4545	0	0	0	0	0	0	0	0	0	0	0	0	100	100	100	100	100	100	0	100	100	100	100	100	0	0	0	0	0	0	100	100	100	100	100	95.4545	0	0	0	0	0	0	0
5_1e+06_1e+05_5	100	100	100	100	100	95.4545	0	0	0	0	0	0	0	0	0	0	0	0	100	100	100	100	100	100	0	100	100	100	100	100	0	0	0	0	0	0	100	100	100	100	100	95.4545	0	0	0	0	0	0	0
5_1e+06_1e+06_0	0	0	0	0	0	0	0	0	0	0	0	0	0	0	0	0	0	0	0	0	0	0	0	0	0	0	0	0	0	0	0	0	0	0	0	0	0	0	0	0	0	0	0	0	0	0	0	0	0
5_1e+06_1e+06_1	0	0	0	0	0	0	0	0	0	0	0	0	0	0	0	0	0	0	0	0	0	0	0	0	0	0	0	0	0	0	0	0	0	0	0	0	0	0	0	0	0	0	0	0	0	0	0	0	0
5_1e+06_1e+06_2	0	0	0	0	0	0	0	0	0	0	0	0	0	0	0	0	0	0	0	0	0	0	0	0	0	0	0	0	0	0	0	0	0	0	0	0	0	0	0	0	0	0	0	0	0	0	0	0	0
5_1e+06_1e+06_3	7.69231	5.88235	10	10.5263	11.1111	9.09091	0	0	0	0	0	0	0	0	0	0	0	0	0	0	0	0	0	0	0	0	0	0	0	0	0	0	0	0	0	0	7.69231	5.88235	10	10.5263	11.1111	9.09091	0	0	0	0	0	0	0
5_1e+06_1e+06_4	15.3846	11.7647	15	15.7895	16.6667	13.6364	0	0	0	0	0	0	0	0	0	0	0	0	0	0	0	0	0	0	0	0	0	0	0	0	0	0	0	0	0	0	15.3846	11.7647	15	15.7895	16.6667	13.6364	0	0	0	0	0	0	0
5_1e+06_1e+06_5	30.7692	23.5294	25	26.3158	22.2222	22.7273	0	0	0	0	0	0	0	0	0	0	0	0	0	0	0	0	33.3333	33.3333	0	0	0	0	0	0	0	0	0	0	0	0	30.7692	23.5294	25	26.3158	22.2222	22.7273	0	0	0	0	0	0	0
5_1e+06_25000_0	23.0769	23.5294	30	31.5789	33.3333	36.3636	0	0	0	0	0	0	0	0	0	0	0	0	0	0	0	0	0	0	0	0	0	0	0	0	0	0	0	0	0	0	23.0769	23.5294	30	31.5789	33.3333	36.3636	0	0	0	0	0	0	0
5_1e+06_25000_1	69.2308	70.5882	70	68.4211	66.6667	63.6364	0	0	0	0	0	0	0	0	0	0	0	0	100	100	100	100	100	100	0	100	100	100	100	100	0	0	0	0	0	0	69.2308	70.5882	70	68.4211	66.6667	63.6364	0	0	0	0	0	0	0
5_1e+06_25000_2	92.3077	94.1176	95	94.7368	94.4444	90.9091	0	0	0	0	0	0	0	0	0	0	0	0	100	100	100	100	100	100	0	100	100	100	100	100	0	0	0	0	0	0	92.3077	94.1176	95	94.7368	94.4444	90.9091	0	0	0	0	0	0	0
5_1e+06_25000_3	100	100	100	100	100	95.4545	0	0	0	0	0	0	0	0	0	0	0	0	100	100	100	100	100	100	0	100	100	100	100	100	0	0	0	0	0	0	100	100	100	100	100	95.4545	0	0	0	0	0	0	0
5_1e+06_25000_4	100	100	100	100	100	95.4545	0	0	0	0	0	0	0	0	0	0	0	0	100	100	100	100	100	100	0	100	100	100	100	100	0	0	0	0	0	0	100	100	100	100	100	95.4545	0	0	0	0	0	0	0
5_1e+06_25000_5	100	100	100	100	100	95.4545	0	0	0	0	0	0	0	0	0	0	0	0	100	100	100	100	100	100	0	100	100	100	100	100	0	0	0	0	0	0	100	100	100	100	100	95.4545	0	0	0	0	0	0	0
5_1e+06_50000_0	23.0769	23.5294	30	31.5789	33.3333	36.3636	0	0	0	0	0	0	0	0	0	0	0	0	0	0	0	0	0	0	0	0	0	0	0	0	0	0	0	0	0	0	23.0769	23.5294	30	31.5789	33.3333	36.3636	0	0	0	0	0	0	0
5_1e+06_50000_1	69.2308	70.5882	70	68.4211	66.6667	63.6364	0	0	0	0	0	0	0	0	0	0	0	0	100	100	100	100	100	100	0	100	100	100	100	100	0	0	0	0	0	0	69.2308	70.5882	70	68.4211	66.6667	63.6364	0	0	0	0	0	0	0
5_1e+06_50000_2	92.3077	94.1176	95	94.7368	94.4444	90.9091	0	0	0	0	0	0	0	0	0	0	0	0	100	100	100	100	100	100	0	100	100	100	100	100	0	0	0	0	0	0	92.3077	94.1176	95	94.7368	94.4444	90.9091	0	0	0	0	0	0	0
5_1e+06_50000_3	100	100	100	100	100	95.4545	0	0	0	0	0	0	0	0	0	0	0	0	100	100	100	100	100	100	0	100	100	100	100	100	0	0	0	0	0	0	100	100	100	100	100	95.4545	0	0	0	0	0	0	0
5_1e+06_50000_4	100	100	100	100	100	95.4545	0	0	0	0	0	0	0	0	0	0	0	0	100	100	100	100	100	100	0	100	100	100	100	100	0	0	0	0	0	0	100	100	100	100	100	95.4545	0	0	0	0	0	0	0
5_1e+06_50000_5	100	100	100	100	100	95.4545	0	0	0	0	0	0	0	0	0	0	0	0	100	100	100	100	100	100	0	100	100	100	100	100	0	0	0	0	0	0	100	100	100	100	100	95.4545	0	0	0	0	0	0	0
5_1e+06_5e+05_0	0	0	5	5.26316	5.55556	4.54545	0	0	0	0	0	0	0	0	0	0	0	0	0	0	0	0	0	0	0	0	0	0	0	0	0	0	0	0	0	0	0	0	5	5.26316	5.55556	4.54545	0	0	0	0	0	0	0
5_1e+06_5e+05_1	53.8462	52.9412	50	47.3684	44.4444	40.9091	0	0	0	0	0	0	0	0	0	0	0	0	100	100	100	100	100	100	0	100	100	100	100	100	0	0	0	0	0	0	53.8462	52.9412	50	47.3684	44.4444	40.9091	0	0	0	0	0	0	0
5_1e+06_5e+05_2	76.9231	70.5882	65	63.1579	61.1111	54.5455	0	0	0	0	0	0	0	0	0	0	0	0	100	100	100	100	100	100	0	100	100	100	100	100	0	0	0	0	0	0	76.9231	70.5882	65	63.1579	61.1111	54.5455	0	0	0	0	0	0	0
5_1e+06_5e+05_3	92.3077	94.1176	90	89.4737	88.8889	81.8182	0	0	0	0	0	0	0	0	0	0	0	0	100	100	100	100	100	100	0	100	100	100	100	100	0	0	0	0	0	0	92.3077	94.1176	90	89.4737	88.8889	81.8182	0	0	0	0	0	0	0
5_1e+06_5e+05_4	100	100	95	94.7368	94.4444	86.3636	0	0	0	0	0	0	0	0	0	0	0	0	100	100	100	100	100	100	0	100	100	100	100	100	0	0	0	0	0	0	100	100	95	94.7368	94.4444	86.3636	0	0	0	0	0	0	0
5_1e+06_5e+05_5	100	100	95	94.7368	94.4444	86.3636	0	0	0	0	0	0	0	0	0	0	0	0	100	100	100	100	100	100	0	100	100	100	100	100	0	0	0	0	0	0	100	100	95	94.7368	94.4444	86.3636	0	0	0	0	0	0	0
5_2e+06_10000_0	23.0769	23.5294	30	31.5789	33.3333	36.3636	0	0	0	0	0	0	0	0	0	0	0	0	0	0	0	0	0	0	0	0	0	0	0	0	0	0	0	0	0	0	23.0769	23.5294	30	31.5789	33.3333	36.3636	0	0	0	0	0	0	0
5_2e+06_10000_1	69.2308	70.5882	70	68.4211	66.6667	63.6364	0	0	0	0	0	0	0	0	0	0	0	0	100	100	100	100	100	100	0	100	100	100	100	100	0	0	0	0	0	0	69.2308	70.5882	70	68.4211	66.6667	63.6364	0	0	0	0	0	0	0
5_2e+06_10000_2	92.3077	94.1176	95	94.7368	94.4444	90.9091	0	0	0	0	0	0	0	0	0	0	0	0	100	100	100	100	100	100	0	100	100	100	100	100	0	0	0	0	0	0	92.3077	94.1176	95	94.7368	94.4444	90.9091	0	0	0	0	0	0	0
5_2e+06_10000_3	100	100	100	100	100	95.4545	0	0	0	0	0	0	0	0	0	0	0	0	100	100	100	100	100	100	0	100	100	100	100	100	0	0	0	0	0	0	100	100	100	100	100	95.4545	0	0	0	0	0	0	0
5_2e+06_10000_4	100	100	100	100	100	95.4545	0	0	0	0	0	0	0	0	0	0	0	0	100	100	100	100	100	100	0	100	100	100	100	100	0	0	0	0	0	0	100	100	100	100	100	95.4545	0	0	0	0	0	0	0
5_2e+06_10000_5	100	100	100	100	100	95.4545	0	0	0	0	0	0	0	0	0	0	0	0	100	100	100	100	100	100	0	100	100	100	100	100	0	0	0	0	0	0	100	100	100	100	100	95.4545	0	0	0	0	0	0	0
5_2e+06_1e+05_0	23.0769	23.5294	30	31.5789	33.3333	36.3636	0	0	0	0	0	0	0	0	0	0	0	0	0	0	0	0	0	0	0	0	0	0	0	0	0	0	0	0	0	0	23.0769	23.5294	30	31.5789	33.3333	36.3636	0	0	0	0	0	0	0
5_2e+06_1e+05_1	69.2308	70.5882	70	68.4211	66.6667	63.6364	0	0	0	0	0	0	0	0	0	0	0	0	100	100	100	100	100	100	0	100	100	100	100	100	0	0	0	0	0	0	69.2308	70.5882	70	68.4211	66.6667	63.6364	0	0	0	0	0	0	0
5_2e+06_1e+05_2	92.3077	94.1176	95	94.7368	94.4444	90.9091	0	0	0	0	0	0	0	0	0	0	0	0	100	100	100	100	100	100	0	100	100	100	100	100	0	0	0	0	0	0	92.3077	94.1176	95	94.7368	94.4444	90.9091	0	0	0	0	0	0	0
5_2e+06_1e+05_3	100	100	100	100	100	95.4545	0	0	0	0	0	0	0	0	0	0	0	0	100	100	100	100	100	100	0	100	100	100	100	100	0	0	0	0	0	0	100	100	100	100	100	95.4545	0	0	0	0	0	0	0
5_2e+06_1e+05_4	100	100	100	100	100	95.4545	0	0	0	0	0	0	0	0	0	0	0	0	100	100	100	100	100	100	0	100	100	100	100	100	0	0	0	0	0	0	100	100	100	100	100	95.4545	0	0	0	0	0	0	0
5_2e+06_1e+05_5	100	100	100	100	100	95.4545	0	0	0	0	0	0	0	0	0	0	0	0	100	100	100	100	100	100	0	100	100	100	100	100	0	0	0	0	0	0	100	100	100	100	100	95.4545	0	0	0	0	0	0	0
5_2e+06_1e+06_0	0	0	0	0	0	0	0	0	0	0	0	0	0	0	0	0	0	0	0	0	0	0	0	0	0	0	0	0	0	0	0	0	0	0	0	0	0	0	0	0	0	0	0	0	0	0	0	0	0
5_2e+06_1e+06_1	0	0	0	0	0	0	0	0	0	0	0	0	0	0	0	0	0	0	0	0	0	0	0	0	0	0	0	0	0	0	0	0	0	0	0	0	0	0	0	0	0	0	0	0	0	0	0	0	0
5_2e+06_1e+06_2	0	0	0	0	0	0	0	0	0	0	0	0	0	0	0	0	0	0	0	0	0	0	0	0	0	0	0	0	0	0	0	0	0	0	0	0	0	0	0	0	0	0	0	0	0	0	0	0	0
5_2e+06_1e+06_3	7.69231	5.88235	10	10.5263	11.1111	9.09091	0	0	0	0	0	0	0	0	0	0	0	0	0	0	0	0	0	0	0	0	0	0	0	0	0	0	0	0	0	0	7.69231	5.88235	10	10.5263	11.1111	9.09091	0	0	0	0	0	0	0
5_2e+06_1e+06_4	15.3846	11.7647	15	15.7895	16.6667	13.6364	0	0	0	0	0	0	0	0	0	0	0	0	0	0	0	0	0	0	0	0	0	0	0	0	0	0	0	0	0	0	15.3846	11.7647	15	15.7895	16.6667	13.6364	0	0	0	0	0	0	0
5_2e+06_1e+06_5	30.7692	23.5294	25	26.3158	22.2222	22.7273	0	0	0	0	0	0	0	0	0	0	0	0	0	0	0	0	33.3333	33.3333	0	0	0	0	0	0	0	0	0	0	0	0	30.7692	23.5294	25	26.3158	22.2222	22.7273	0	0	0	0	0	0	0
5_2e+06_25000_0	23.0769	23.5294	30	31.5789	33.3333	36.3636	0	0	0	0	0	0	0	0	0	0	0	0	0	0	0	0	0	0	0	0	0	0	0	0	0	0	0	0	0	0	23.0769	23.5294	30	31.5789	33.3333	36.3636	0	0	0	0	0	0	0
5_2e+06_25000_1	69.2308	70.5882	70	68.4211	66.6667	63.6364	0	0	0	0	0	0	0	0	0	0	0	0	100	100	100	100	100	100	0	100	100	100	100	100	0	0	0	0	0	0	69.2308	70.5882	70	68.4211	66.6667	63.6364	0	0	0	0	0	0	0
5_2e+06_25000_2	92.3077	94.1176	95	94.7368	94.4444	90.9091	0	0	0	0	0	0	0	0	0	0	0	0	100	100	100	100	100	100	0	100	100	100	100	100	0	0	0	0	0	0	92.3077	94.1176	95	94.7368	94.4444	90.9091	0	0	0	0	0	0	0
5_2e+06_25000_3	100	100	100	100	100	95.4545	0	0	0	0	0	0	0	0	0	0	0	0	100	100	100	100	100	100	0	100	100	100	100	100	0	0	0	0	0	0	100	100	100	100	100	95.4545	0	0	0	0	0	0	0
5_2e+06_25000_4	100	100	100	100	100	95.4545	0	0	0	0	0	0	0	0	0	0	0	0	100	100	100	100	100	100	0	100	100	100	100	100	0	0	0	0	0	0	100	100	100	100	100	95.4545	0	0	0	0	0	0	0
5_2e+06_25000_5	100	100	100	100	100	95.4545	0	0	0	0	0	0	0	0	0	0	0	0	100	100	100	100	100	100	0	100	100	100	100	100	0	0	0	0	0	0	100	100	100	100	100	95.4545	0	0	0	0	0	0	0
5_2e+06_50000_0	23.0769	23.5294	30	31.5789	33.3333	36.3636	0	0	0	0	0	0	0	0	0	0	0	0	0	0	0	0	0	0	0	0	0	0	0	0	0	0	0	0	0	0	23.0769	23.5294	30	31.5789	33.3333	36.3636	0	0	0	0	0	0	0
5_2e+06_50000_1	69.2308	70.5882	70	68.4211	66.6667	63.6364	0	0	0	0	0	0	0	0	0	0	0	0	100	100	100	100	100	100	0	100	100	100	100	100	0	0	0	0	0	0	69.2308	70.5882	70	68.4211	66.6667	63.6364	0	0	0	0	0	0	0
5_2e+06_50000_2	92.3077	94.1176	95	94.7368	94.4444	90.9091	0	0	0	0	0	0	0	0	0	0	0	0	100	100	100	100	100	100	0	100	100	100	100	100	0	0	0	0	0	0	92.3077	94.1176	95	94.7368	94.4444	90.9091	0	0	0	0	0	0	0
5_2e+06_50000_3	100	100	100	100	100	95.4545	0	0	0	0	0	0	0	0	0	0	0	0	100	100	100	100	100	100	0	100	100	100	100	100	0	0	0	0	0	0	100	100	100	100	100	95.4545	0	0	0	0	0	0	0
5_2e+06_50000_4	100	100	100	100	100	95.4545	0	0	0	0	0	0	0	0	0	0	0	0	100	100	100	100	100	100	0	100	100	100	100	100	0	0	0	0	0	0	100	100	100	100	100	95.4545	0	0	0	0	0	0	0
5_2e+06_50000_5	100	100	100	100	100	95.4545	0	0	0	0	0	0	0	0	0	0	0	0	100	100	100	100	100	100	0	100	100	100	100	100	0	0	0	0	0	0	100	100	100	100	100	95.4545	0	0	0	0	0	0	0
5_2e+06_5e+05_0	0	0	5	5.26316	5.55556	4.54545	0	0	0	0	0	0	0	0	0	0	0	0	0	0	0	0	0	0	0	0	0	0	0	0	0	0	0	0	0	0	0	0	5	5.26316	5.55556	4.54545	0	0	0	0	0	0	0
5_2e+06_5e+05_1	53.8462	52.9412	50	47.3684	44.4444	40.9091	0	0	0	0	0	0	0	0	0	0	0	0	100	100	100	100	100	100	0	100	100	100	100	100	0	0	0	0	0	0	53.8462	52.9412	50	47.3684	44.4444	40.9091	0	0	0	0	0	0	0
5_2e+06_5e+05_2	76.9231	70.5882	65	63.1579	61.1111	54.5455	0	0	0	0	0	0	0	0	0	0	0	0	100	100	100	100	100	100	0	100	100	100	100	100	0	0	0	0	0	0	76.9231	70.5882	65	63.1579	61.1111	54.5455	0	0	0	0	0	0	0
5_2e+06_5e+05_3	92.3077	94.1176	90	89.4737	88.8889	81.8182	0	0	0	0	0	0	0	0	0	0	0	0	100	100	100	100	100	100	0	100	100	100	100	100	0	0	0	0	0	0	92.3077	94.1176	90	89.4737	88.8889	81.8182	0	0	0	0	0	0	0
5_2e+06_5e+05_4	100	100	95	94.7368	94.4444	86.3636	0	0	0	0	0	0	0	0	0	0	0	0	100	100	100	100	100	100	0	100	100	100	100	100	0	0	0	0	0	0	100	100	95	94.7368	94.4444	86.3636	0	0	0	0	0	0	0
5_2e+06_5e+05_5	100	100	95	94.7368	94.4444	86.3636	0	0	0	0	0	0	0	0	0	0	0	0	100	100	100	100	100	100	0	100	100	100	100	100	0	0	0	0	0	0	100	100	95	94.7368	94.4444	86.3636	0	0	0	0	0	0	0
5_5e+05_10000_0	23.0769	23.5294	30	31.5789	33.3333	36.3636	0	0	0	0	0	0	0	0	0	0	0	0	0	0	0	0	0	0	0	0	0	0	0	0	0	0	0	0	0	0	23.0769	23.5294	30	31.5789	33.3333	36.3636	0	0	0	0	0	0	0
5_5e+05_10000_1	69.2308	70.5882	70	68.4211	66.6667	63.6364	0	0	0	0	0	0	0	0	0	0	0	0	100	100	100	100	100	100	0	100	100	100	100	100	0	0	0	0	0	0	69.2308	70.5882	70	68.4211	66.6667	63.6364	0	0	0	0	0	0	0
5_5e+05_10000_2	92.3077	94.1176	95	94.7368	94.4444	90.9091	0	0	0	0	0	0	0	0	0	0	0	0	100	100	100	100	100	100	0	100	100	100	100	100	0	0	0	0	0	0	92.3077	94.1176	95	94.7368	94.4444	90.9091	0	0	0	0	0	0	0
5_5e+05_10000_3	100	100	100	100	100	95.4545	0	0	0	0	0	0	0	0	0	0	0	0	100	100	100	100	100	100	0	100	100	100	100	100	0	0	0	0	0	0	100	100	100	100	100	95.4545	0	0	0	0	0	0	0
5_5e+05_10000_4	100	100	100	100	100	95.4545	0	0	0	0	0	0	0	0	0	0	0	0	100	100	100	100	100	100	0	100	100	100	100	100	0	0	0	0	0	0	100	100	100	100	100	95.4545	0	0	0	0	0	0	0
5_5e+05_10000_5	100	100	100	100	100	95.4545	0	0	0	0	0	0	0	0	0	0	0	0	100	100	100	100	100	100	0	100	100	100	100	100	0	0	0	0	0	0	100	100	100	100	100	95.4545	0	0	0	0	0	0	0
5_5e+05_1e+05_0	23.0769	23.5294	30	31.5789	33.3333	36.3636	0	0	0	0	0	0	0	0	0	0	0	0	0	0	0	0	0	0	0	0	0	0	0	0	0	0	0	0	0	0	23.0769	23.5294	30	31.5789	33.3333	36.3636	0	0	0	0	0	0	0
5_5e+05_1e+05_1	69.2308	70.5882	70	68.4211	66.6667	63.6364	0	0	0	0	0	0	0	0	0	0	0	0	100	100	100	100	100	100	0	100	100	100	100	100	0	0	0	0	0	0	69.2308	70.5882	70	68.4211	66.6667	63.6364	0	0	0	0	0	0	0
5_5e+05_1e+05_2	92.3077	94.1176	95	94.7368	94.4444	90.9091	0	0	0	0	0	0	0	0	0	0	0	0	100	100	100	100	100	100	0	100	100	100	100	100	0	0	0	0	0	0	92.3077	94.1176	95	94.7368	94.4444	90.9091	0	0	0	0	0	0	0
5_5e+05_1e+05_3	100	100	100	100	100	95.4545	0	0	0	0	0	0	0	0	0	0	0	0	100	100	100	100	100	100	0	100	100	100	100	100	0	0	0	0	0	0	100	100	100	100	100	95.4545	0	0	0	0	0	0	0
5_5e+05_1e+05_4	100	100	100	100	100	95.4545	0	0	0	0	0	0	0	0	0	0	0	0	100	100	100	100	100	100	0	100	100	100	100	100	0	0	0	0	0	0	100	100	100	100	100	95.4545	0	0	0	0	0	0	0
5_5e+05_1e+05_5	100	100	100	100	100	95.4545	0	0	0	0	0	0	0	0	0	0	0	0	100	100	100	100	100	100	0	100	100	100	100	100	0	0	0	0	0	0	100	100	100	100	100	95.4545	0	0	0	0	0	0	0
5_5e+05_1e+06_0	0	0	0	0	0	0	0	0	0	0	0	0	0	0	0	0	0	0	0	0	0	0	0	0	0	0	0	0	0	0	0	0	0	0	0	0	0	0	0	0	0	0	0	0	0	0	0	0	0
5_5e+05_1e+06_1	0	0	0	0	0	0	0	0	0	0	0	0	0	0	0	0	0	0	0	0	0	0	0	0	0	0	0	0	0	0	0	0	0	0	0	0	0	0	0	0	0	0	0	0	0	0	0	0	0
5_5e+05_1e+06_2	0	0	0	0	0	0	0	0	0	0	0	0	0	0	0	0	0	0	0	0	0	0	0	0	0	0	0	0	0	0	0	0	0	0	0	0	0	0	0	0	0	0	0	0	0	0	0	0	0
5_5e+05_1e+06_3	7.69231	5.88235	10	10.5263	11.1111	9.09091	0	0	0	0	0	0	0	0	0	0	0	0	0	0	0	0	0	0	0	0	0	0	0	0	0	0	0	0	0	0	7.69231	5.88235	10	10.5263	11.1111	9.09091	0	0	0	0	0	0	0
5_5e+05_1e+06_4	15.3846	11.7647	15	15.7895	16.6667	13.6364	0	0	0	0	0	0	0	0	0	0	0	0	0	0	0	0	0	0	0	0	0	0	0	0	0	0	0	0	0	0	15.3846	11.7647	15	15.7895	16.6667	13.6364	0	0	0	0	0	0	0
5_5e+05_1e+06_5	30.7692	23.5294	25	26.3158	22.2222	22.7273	0	0	0	0	0	0	0	0	0	0	0	0	0	0	0	0	33.3333	33.3333	0	0	0	0	0	0	0	0	0	0	0	0	30.7692	23.5294	25	26.3158	22.2222	22.7273	0	0	0	0	0	0	0
5_5e+05_25000_0	23.0769	23.5294	30	31.5789	33.3333	36.3636	0	0	0	0	0	0	0	0	0	0	0	0	0	0	0	0	0	0	0	0	0	0	0	0	0	0	0	0	0	0	23.0769	23.5294	30	31.5789	33.3333	36.3636	0	0	0	0	0	0	0
5_5e+05_25000_1	69.2308	70.5882	70	68.4211	66.6667	63.6364	0	0	0	0	0	0	0	0	0	0	0	0	100	100	100	100	100	100	0	100	100	100	100	100	0	0	0	0	0	0	69.2308	70.5882	70	68.4211	66.6667	63.6364	0	0	0	0	0	0	0
5_5e+05_25000_2	92.3077	94.1176	95	94.7368	94.4444	90.9091	0	0	0	0	0	0	0	0	0	0	0	0	100	100	100	100	100	100	0	100	100	100	100	100	0	0	0	0	0	0	92.3077	94.1176	95	94.7368	94.4444	90.9091	0	0	0	0	0	0	0
5_5e+05_25000_3	100	100	100	100	100	95.4545	0	0	0	0	0	0	0	0	0	0	0	0	100	100	100	100	100	100	0	100	100	100	100	100	0	0	0	0	0	0	100	100	100	100	100	95.4545	0	0	0	0	0	0	0
5_5e+05_25000_4	100	100	100	100	100	95.4545	0	0	0	0	0	0	0	0	0	0	0	0	100	100	100	100	100	100	0	100	100	100	100	100	0	0	0	0	0	0	100	100	100	100	100	95.4545	0	0	0	0	0	0	0
5_5e+05_25000_5	100	100	100	100	100	95.4545	0	0	0	0	0	0	0	0	0	0	0	0	100	100	100	100	100	100	0	100	100	100	100	100	0	0	0	0	0	0	100	100	100	100	100	95.4545	0	0	0	0	0	0	0
5_5e+05_50000_0	23.0769	23.5294	30	31.5789	33.3333	36.3636	0	0	0	0	0	0	0	0	0	0	0	0	0	0	0	0	0	0	0	0	0	0	0	0	0	0	0	0	0	0	23.0769	23.5294	30	31.5789	33.3333	36.3636	0	0	0	0	0	0	0
5_5e+05_50000_1	69.2308	70.5882	70	68.4211	66.6667	63.6364	0	0	0	0	0	0	0	0	0	0	0	0	100	100	100	100	100	100	0	100	100	100	100	100	0	0	0	0	0	0	69.2308	70.5882	70	68.4211	66.6667	63.6364	0	0	0	0	0	0	0
5_5e+05_50000_2	92.3077	94.1176	95	94.7368	94.4444	90.9091	0	0	0	0	0	0	0	0	0	0	0	0	100	100	100	100	100	100	0	100	100	100	100	100	0	0	0	0	0	0	92.3077	94.1176	95	94.7368	94.4444	90.9091	0	0	0	0	0	0	0
5_5e+05_50000_3	100	100	100	100	100	95.4545	0	0	0	0	0	0	0	0	0	0	0	0	100	100	100	100	100	100	0	100	100	100	100	100	0	0	0	0	0	0	100	100	100	100	100	95.4545	0	0	0	0	0	0	0
5_5e+05_50000_4	100	100	100	100	100	95.4545	0	0	0	0	0	0	0	0	0	0	0	0	100	100	100	100	100	100	0	100	100	100	100	100	0	0	0	0	0	0	100	100	100	100	100	95.4545	0	0	0	0	0	0	0
5_5e+05_50000_5	100	100	100	100	100	95.4545	0	0	0	0	0	0	0	0	0	0	0	0	100	100	100	100	100	100	0	100	100	100	100	100	0	0	0	0	0	0	100	100	100	100	100	95.4545	0	0	0	0	0	0	0
5_5e+05_5e+05_0	0	0	5	5.26316	5.55556	4.54545	0	0	0	0	0	0	0	0	0	0	0	0	0	0	0	0	0	0	0	0	0	0	0	0	0	0	0	0	0	0	0	0	5	5.26316	5.55556	4.54545	0	0	0	0	0	0	0
5_5e+05_5e+05_1	53.8462	52.9412	50	47.3684	44.4444	40.9091	0	0	0	0	0	0	0	0	0	0	0	0	100	100	100	100	100	100	0	100	100	100	100	100	0	0	0	0	0	0	53.8462	52.9412	50	47.3684	44.4444	40.9091	0	0	0	0	0	0	0
5_5e+05_5e+05_2	76.9231	70.5882	65	63.1579	61.1111	54.5455	0	0	0	0	0	0	0	0	0	0	0	0	100	100	100	100	100	100	0	100	100	100	100	100	0	0	0	0	0	0	76.9231	70.5882	65	63.1579	61.1111	54.5455	0	0	0	0	0	0	0
5_5e+05_5e+05_3	92.3077	94.1176	90	89.4737	88.8889	81.8182	0	0	0	0	0	0	0	0	0	0	0	0	100	100	100	100	100	100	0	100	100	100	100	100	0	0	0	0	0	0	92.3077	94.1176	90	89.4737	88.8889	81.8182	0	0	0	0	0	0	0
5_5e+05_5e+05_4	100	100	95	94.7368	94.4444	86.3636	0	0	0	0	0	0	0	0	0	0	0	0	100	100	100	100	100	100	0	100	100	100	100	100	0	0	0	0	0	0	100	100	95	94.7368	94.4444	86.3636	0	0	0	0	0	0	0
5_5e+05_5e+05_5	100	100	95	94.7368	94.4444	86.3636	0	0	0	0	0	0	0	0	0	0	0	0	100	100	100	100	100	100	0	100	100	100	100	100	0	0	0	0	0	0	100	100	95	94.7368	94.4444	86.3636	0	0	0	0	0	0	0
[truncated: 599 more columns]
