# Supplementary material for: Detection and evaluation of parameters influencing the identification of heterozygous-enriched regions in Holstein cattle based on SNP chip or whole-genome sequence data
Source: BMC Genomics. 2024 Jul 26;25:726. doi: 10.1186/s12864-024-10642-2 (PMC11282608; doi:10.1186/s12864-024-10642-2)
Supplement: Supplementary file 6 — Supplementary Material 6. [file 12864_2024_10642_MOESM6_ESM.xlsx]

## Sheet: Sheet2
	10_1e+06_10000_0	10_1e+06_10000_1	10_1e+06_10000_2	10_1e+06_10000_3	10_1e+06_10000_4	10_1e+06_10000_5	10_1e+06_1e+05_0	10_1e+06_1e+05_1	10_1e+06_1e+05_2	10_1e+06_1e+05_3	10_1e+06_1e+05_4	10_1e+06_1e+05_5	10_1e+06_1e+06_0	10_1e+06_1e+06_1	10_1e+06_1e+06_2	10_1e+06_1e+06_3	10_1e+06_1e+06_4	10_1e+06_1e+06_5	10_1e+06_25000_0	10_1e+06_25000_1	10_1e+06_25000_2	10_1e+06_25000_3	10_1e+06_25000_4	10_1e+06_25000_5	10_1e+06_50000_0	10_1e+06_50000_1	10_1e+06_50000_2	10_1e+06_50000_3	10_1e+06_50000_4	10_1e+06_50000_5	10_1e+06_5e+05_0	10_1e+06_5e+05_1	10_1e+06_5e+05_2	10_1e+06_5e+05_3	10_1e+06_5e+05_4	10_1e+06_5e+05_5	10_2e+06_10000_0	10_2e+06_10000_1	10_2e+06_10000_2	10_2e+06_10000_3	10_2e+06_10000_4	10_2e+06_10000_5	10_2e+06_1e+05_0	10_2e+06_1e+05_1	10_2e+06_1e+05_2	10_2e+06_1e+05_3	10_2e+06_1e+05_4	10_2e+06_1e+05_5	10_2e+06_1e+06_0
10_1e+06_10000_0	23.0769	61.5385	84.6154	92.3077	100	100	0	23.0769	61.5385	61.5385	76.9231	84.6154	0	0	0	0	0	0	23.0769	61.5385	84.6154	92.3077	100	100	23.0769	61.5385	84.6154	92.3077	100	100	0	0	0	0	0	0	23.0769	61.5385	84.6154	92.3077	100	100	0	23.0769	61.5385	61.5385	76.9231	84.6154	0
10_1e+06_10000_1	23.5294	52.9412	82.3529	94.1176	100	100	0	17.6471	58.8235	64.7059	76.4706	82.3529	0	0	0	0	0	0	23.5294	52.9412	82.3529	94.1176	100	100	23.5294	52.9412	82.3529	94.1176	100	100	0	0	0	5.88235	5.88235	5.88235	23.5294	52.9412	82.3529	94.1176	100	100	0	17.6471	58.8235	64.7059	76.4706	82.3529	0
10_1e+06_10000_2	20	55	85	95	100	100	0	20	60	65	80	85	0	0	0	0	0	0	20	55	85	95	100	100	20	55	85	95	100	100	0	0	0	0	0	0	20	55	85	95	100	100	0	20	60	65	80	85	0
10_1e+06_10000_3	21.0526	57.8947	84.2105	94.7368	100	100	0	21.0526	57.8947	63.1579	78.9474	84.2105	0	0	0	0	0	0	21.0526	57.8947	84.2105	94.7368	100	100	21.0526	57.8947	84.2105	94.7368	100	100	0	0	0	0	0	0	21.0526	57.8947	84.2105	94.7368	100	100	0	21.0526	57.8947	63.1579	78.9474	84.2105	0
10_1e+06_10000_4	16.6667	55.5556	83.3333	94.4444	100	100	0	22.2222	55.5556	61.1111	77.7778	83.3333	0	0	0	0	0	0	16.6667	55.5556	83.3333	94.4444	100	100	16.6667	55.5556	83.3333	94.4444	100	100	0	0	0	0	0	0	16.6667	55.5556	83.3333	94.4444	100	100	0	22.2222	55.5556	61.1111	77.7778	83.3333	0
10_1e+06_10000_5	13.6364	54.5455	77.2727	90.9091	95.4545	95.4545	0	22.7273	50	54.5455	68.1818	77.2727	0	0	0	0	0	0	13.6364	54.5455	77.2727	90.9091	95.4545	95.4545	13.6364	54.5455	77.2727	90.9091	95.4545	95.4545	0	0	0	0	0	0	13.6364	54.5455	77.2727	90.9091	95.4545	95.4545	0	22.7273	50	54.5455	68.1818	77.2727	0
10_1e+06_1e+05_0	0	0	0	0	0	0	0	0	0	0	0	0	0	0	0	0	0	0	0	0	0	0	0	0	0	0	0	0	0	0	0	0	0	0	0	0	0	0	0	0	0	0	0	0	0	0	0	0	0
10_1e+06_1e+05_1	0	0	0	0	0	0	0	0	0	0	0	0	0	0	0	0	0	0	0	0	0	0	0	0	0	0	0	0	0	0	0	0	0	0	0	0	0	0	0	0	0	0	0	0	0	0	0	0	0
10_1e+06_1e+05_2	0	0	0	0	0	0	0	0	0	0	0	0	0	0	0	0	0	0	0	0	0	0	0	0	0	0	0	0	0	0	0	0	0	0	0	0	0	0	0	0	0	0	0	0	0	0	0	0	0
10_1e+06_1e+05_3	0	0	0	0	0	0	0	0	0	0	0	0	0	0	0	0	0	0	0	0	0	0	0	0	0	0	0	0	0	0	0	0	0	0	0	0	0	0	0	0	0	0	0	0	0	0	0	0	0
10_1e+06_1e+05_4	0	0	0	0	0	0	0	0	0	0	0	0	0	0	0	0	0	0	0	0	0	0	0	0	0	0	0	0	0	0	0	0	0	0	0	0	0	0	0	0	0	0	0	0	0	0	0	0	0
10_1e+06_1e+05_5	0	0	0	0	0	0	0	0	0	0	0	0	0	0	0	0	0	0	0	0	0	0	0	0	0	0	0	0	0	0	0	0	0	0	0	0	0	0	0	0	0	0	0	0	0	0	0	0	0
10_1e+06_1e+06_0	0	0	0	0	0	0	0	0	0	0	0	0	0	0	0	0	0	0	0	0	0	0	0	0	0	0	0	0	0	0	0	0	0	0	0	0	0	0	0	0	0	0	0	0	0	0	0	0	0
10_1e+06_1e+06_1	0	0	0	0	0	0	0	0	0	0	0	0	0	0	0	0	0	0	0	0	0	0	0	0	0	0	0	0	0	0	0	0	0	0	0	0	0	0	0	0	0	0	0	0	0	0	0	0	0
10_1e+06_1e+06_2	0	0	0	0	0	0	0	0	0	0	0	0	0	0	0	0	0	0	0	0	0	0	0	0	0	0	0	0	0	0	0	0	0	0	0	0	0	0	0	0	0	0	0	0	0	0	0	0	0
10_1e+06_1e+06_3	0	0	0	0	0	0	0	0	0	0	0	0	0	0	0	0	0	0	0	0	0	0	0	0	0	0	0	0	0	0	0	0	0	0	0	0	0	0	0	0	0	0	0	0	0	0	0	0	0
10_1e+06_1e+06_4	0	0	0	0	0	0	0	0	0	0	0	0	0	0	0	0	0	0	0	0	0	0	0	0	0	0	0	0	0	0	0	0	0	0	0	0	0	0	0	0	0	0	0	0	0	0	0	0	0
10_1e+06_1e+06_5	0	0	0	0	0	0	0	0	0	0	0	0	0	0	0	0	0	0	0	0	0	0	0	0	0	0	0	0	0	0	0	0	0	0	0	0	0	0	0	0	0	0	0	0	0	0	0	0	0
10_1e+06_25000_0	0	0	100	100	100	100	0	0	100	100	100	100	0	0	0	0	0	0	0	0	100	100	100	100	0	0	100	100	100	100	0	0	0	0	0	0	0	0	100	100	100	100	0	0	100	100	100	100	0
10_1e+06_25000_1	0	0	100	100	100	100	0	0	100	100	100	100	0	0	0	0	0	0	0	0	100	100	100	100	0	0	100	100	100	100	0	0	0	0	0	0	0	0	100	100	100	100	0	0	100	100	100	100	0
10_1e+06_25000_2	0	0	100	100	100	100	0	0	100	100	100	100	0	0	0	0	0	0	0	0	100	100	100	100	0	0	100	100	100	100	0	0	0	0	0	0	0	0	100	100	100	100	0	0	100	100	100	100	0
10_1e+06_25000_3	0	0	100	100	100	100	0	0	100	100	100	100	0	0	0	0	0	0	0	0	100	100	100	100	0	0	100	100	100	100	0	0	0	0	0	0	0	0	100	100	100	100	0	0	100	100	100	100	0
10_1e+06_25000_4	33.3333	33.3333	100	100	100	100	0	0	100	100	100	100	0	0	0	0	0	0	33.3333	33.3333	100	100	100	100	33.3333	33.3333	100	100	100	100	0	0	0	0	0	0	33.3333	33.3333	100	100	100	100	0	0	100	100	100	100	0
10_1e+06_25000_5	33.3333	33.3333	100	100	100	100	0	0	100	100	100	100	0	0	0	0	0	0	33.3333	33.3333	100	100	100	100	33.3333	33.3333	100	100	100	100	0	0	0	0	0	0	33.3333	33.3333	100	100	100	100	0	0	100	100	100	100	0
10_1e+06_50000_0	0	0	0	0	0	0	0	0	0	0	0	0	0	0	0	0	0	0	0	0	0	0	0	0	0	0	0	0	0	0	0	0	0	0	0	0	0	0	0	0	0	0	0	0	0	0	0	0	0
10_1e+06_50000_1	0	0	100	100	100	100	0	0	100	100	100	100	0	0	0	0	0	0	0	0	100	100	100	100	0	0	100	100	100	100	0	0	0	0	0	0	0	0	100	100	100	100	0	0	100	100	100	100	0
10_1e+06_50000_2	0	0	100	100	100	100	0	0	100	100	100	100	0	0	0	0	0	0	0	0	100	100	100	100	0	0	100	100	100	100	0	0	0	0	0	0	0	0	100	100	100	100	0	0	100	100	100	100	0
10_1e+06_50000_3	0	0	100	100	100	100	0	0	100	100	100	100	0	0	0	0	0	0	0	0	100	100	100	100	0	0	100	100	100	100	0	0	0	0	0	0	0	0	100	100	100	100	0	0	100	100	100	100	0
10_1e+06_50000_4	0	0	100	100	100	100	0	0	100	100	100	100	0	0	0	0	0	0	0	0	100	100	100	100	0	0	100	100	100	100	0	0	0	0	0	0	0	0	100	100	100	100	0	0	100	100	100	100	0
10_1e+06_50000_5	0	0	100	100	100	100	0	0	100	100	100	100	0	0	0	0	0	0	0	0	100	100	100	100	0	0	100	100	100	100	0	0	0	0	0	0	0	0	100	100	100	100	0	0	100	100	100	100	0
10_1e+06_5e+05_0	0	0	0	0	0	0	0	0	0	0	0	0	0	0	0	0	0	0	0	0	0	0	0	0	0	0	0	0	0	0	0	0	0	0	0	0	0	0	0	0	0	0	0	0	0	0	0	0	0
10_1e+06_5e+05_1	0	0	0	0	0	0	0	0	0	0	0	0	0	0	0	0	0	0	0	0	0	0	0	0	0	0	0	0	0	0	0	0	0	0	0	0	0	0	0	0	0	0	0	0	0	0	0	0	0
10_1e+06_5e+05_2	0	0	0	0	0	0	0	0	0	0	0	0	0	0	0	0	0	0	0	0	0	0	0	0	0	0	0	0	0	0	0	0	0	0	0	0	0	0	0	0	0	0	0	0	0	0	0	0	0
10_1e+06_5e+05_3	0	0	0	0	0	0	0	0	0	0	0	0	0	0	0	0	0	0	0	0	0	0	0	0	0	0	0	0	0	0	0	0	0	0	0	0	0	0	0	0	0	0	0	0	0	0	0	0	0
10_1e+06_5e+05_4	0	0	0	0	0	0	0	0	0	0	0	0	0	0	0	0	0	0	0	0	0	0	0	0	0	0	0	0	0	0	0	0	0	0	0	0	0	0	0	0	0	0	0	0	0	0	0	0	0
10_1e+06_5e+05_5	0	0	0	0	0	0	0	0	0	0	0	0	0	0	0	0	0	0	0	0	0	0	0	0	0	0	0	0	0	0	0	0	0	0	0	0	0	0	0	0	0	0	0	0	0	0	0	0	0
10_2e+06_10000_0	23.0769	61.5385	84.6154	92.3077	100	100	0	23.0769	61.5385	61.5385	76.9231	84.6154	0	0	0	0	0	0	23.0769	61.5385	84.6154	92.3077	100	100	23.0769	61.5385	84.6154	92.3077	100	100	0	0	0	0	0	0	23.0769	61.5385	84.6154	92.3077	100	100	0	23.0769	61.5385	61.5385	76.9231	84.6154	0
10_2e+06_10000_1	23.5294	52.9412	82.3529	94.1176	100	100	0	17.6471	58.8235	64.7059	76.4706	82.3529	0	0	0	0	0	0	23.5294	52.9412	82.3529	94.1176	100	100	23.5294	52.9412	82.3529	94.1176	100	100	0	0	0	5.88235	5.88235	5.88235	23.5294	52.9412	82.3529	94.1176	100	100	0	17.6471	58.8235	64.7059	76.4706	82.3529	0
10_2e+06_10000_2	20	55	85	95	100	100	0	20	60	65	80	85	0	0	0	0	0	0	20	55	85	95	100	100	20	55	85	95	100	100	0	0	0	0	0	0	20	55	85	95	100	100	0	20	60	65	80	85	0
10_2e+06_10000_3	21.0526	57.8947	84.2105	94.7368	100	100	0	21.0526	57.8947	63.1579	78.9474	84.2105	0	0	0	0	0	0	21.0526	57.8947	84.2105	94.7368	100	100	21.0526	57.8947	84.2105	94.7368	100	100	0	0	0	0	0	0	21.0526	57.8947	84.2105	94.7368	100	100	0	21.0526	57.8947	63.1579	78.9474	84.2105	0
10_2e+06_10000_4	16.6667	55.5556	83.3333	94.4444	100	100	0	22.2222	55.5556	61.1111	77.7778	83.3333	0	0	0	0	0	0	16.6667	55.5556	83.3333	94.4444	100	100	16.6667	55.5556	83.3333	94.4444	100	100	0	0	0	0	0	0	16.6667	55.5556	83.3333	94.4444	100	100	0	22.2222	55.5556	61.1111	77.7778	83.3333	0
10_2e+06_10000_5	13.6364	54.5455	77.2727	90.9091	95.4545	95.4545	0	22.7273	50	54.5455	68.1818	77.2727	0	0	0	0	0	0	13.6364	54.5455	77.2727	90.9091	95.4545	95.4545	13.6364	54.5455	77.2727	90.9091	95.4545	95.4545	0	0	0	0	0	0	13.6364	54.5455	77.2727	90.9091	95.4545	95.4545	0	22.7273	50	54.5455	68.1818	77.2727	0
10_2e+06_1e+05_0	0	0	0	0	0	0	0	0	0	0	0	0	0	0	0	0	0	0	0	0	0	0	0	0	0	0	0	0	0	0	0	0	0	0	0	0	0	0	0	0	0	0	0	0	0	0	0	0	0
10_2e+06_1e+05_1	0	0	0	0	0	0	0	0	0	0	0	0	0	0	0	0	0	0	0	0	0	0	0	0	0	0	0	0	0	0	0	0	0	0	0	0	0	0	0	0	0	0	0	0	0	0	0	0	0
10_2e+06_1e+05_2	0	0	0	0	0	0	0	0	0	0	0	0	0	0	0	0	0	0	0	0	0	0	0	0	0	0	0	0	0	0	0	0	0	0	0	0	0	0	0	0	0	0	0	0	0	0	0	0	0
10_2e+06_1e+05_3	0	0	0	0	0	0	0	0	0	0	0	0	0	0	0	0	0	0	0	0	0	0	0	0	0	0	0	0	0	0	0	0	0	0	0	0	0	0	0	0	0	0	0	0	0	0	0	0	0
10_2e+06_1e+05_4	0	0	0	0	0	0	0	0	0	0	0	0	0	0	0	0	0	0	0	0	0	0	0	0	0	0	0	0	0	0	0	0	0	0	0	0	0	0	0	0	0	0	0	0	0	0	0	0	0
10_2e+06_1e+05_5	0	0	0	0	0	0	0	0	0	0	0	0	0	0	0	0	0	0	0	0	0	0	0	0	0	0	0	0	0	0	0	0	0	0	0	0	0	0	0	0	0	0	0	0	0	0	0	0	0
10_2e+06_1e+06_0	0	0	0	0	0	0	0	0	0	0	0	0	0	0	0	0	0	0	0	0	0	0	0	0	0	0	0	0	0	0	0	0	0	0	0	0	0	0	0	0	0	0	0	0	0	0	0	0	0
10_2e+06_1e+06_1	0	0	0	0	0	0	0	0	0	0	0	0	0	0	0	0	0	0	0	0	0	0	0	0	0	0	0	0	0	0	0	0	0	0	0	0	0	0	0	0	0	0	0	0	0	0	0	0	0
10_2e+06_1e+06_2	0	0	0	0	0	0	0	0	0	0	0	0	0	0	0	0	0	0	0	0	0	0	0	0	0	0	0	0	0	0	0	0	0	0	0	0	0	0	0	0	0	0	0	0	0	0	0	0	0
10_2e+06_1e+06_3	0	0	0	0	0	0	0	0	0	0	0	0	0	0	0	0	0	0	0	0	0	0	0	0	0	0	0	0	0	0	0	0	0	0	0	0	0	0	0	0	0	0	0	0	0	0	0	0	0
10_2e+06_1e+06_4	0	0	0	0	0	0	0	0	0	0	0	0	0	0	0	0	0	0	0	0	0	0	0	0	0	0	0	0	0	0	0	0	0	0	0	0	0	0	0	0	0	0	0	0	0	0	0	0	0
10_2e+06_1e+06_5	0	0	0	0	0	0	0	0	0	0	0	0	0	0	0	0	0	0	0	0	0	0	0	0	0	0	0	0	0	0	0	0	0	0	0	0	0	0	0	0	0	0	0	0	0	0	0	0	0
10_2e+06_25000_0	0	0	100	100	100	100	0	0	100	100	100	100	0	0	0	0	0	0	0	0	100	100	100	100	0	0	100	100	100	100	0	0	0	0	0	0	0	0	100	100	100	100	0	0	100	100	100	100	0
10_2e+06_25000_1	0	0	100	100	100	100	0	0	100	100	100	100	0	0	0	0	0	0	0	0	100	100	100	100	0	0	100	100	100	100	0	0	0	0	0	0	0	0	100	100	100	100	0	0	100	100	100	100	0
10_2e+06_25000_2	0	0	100	100	100	100	0	0	100	100	100	100	0	0	0	0	0	0	0	0	100	100	100	100	0	0	100	100	100	100	0	0	0	0	0	0	0	0	100	100	100	100	0	0	100	100	100	100	0
10_2e+06_25000_3	0	0	100	100	100	100	0	0	100	100	100	100	0	0	0	0	0	0	0	0	100	100	100	100	0	0	100	100	100	100	0	0	0	0	0	0	0	0	100	100	100	100	0	0	100	100	100	100	0
10_2e+06_25000_4	33.3333	33.3333	100	100	100	100	0	0	100	100	100	100	0	0	0	0	0	0	33.3333	33.3333	100	100	100	100	33.3333	33.3333	100	100	100	100	0	0	0	0	0	0	33.3333	33.3333	100	100	100	100	0	0	100	100	100	100	0
10_2e+06_25000_5	33.3333	33.3333	100	100	100	100	0	0	100	100	100	100	0	0	0	0	0	0	33.3333	33.3333	100	100	100	100	33.3333	33.3333	100	100	100	100	0	0	0	0	0	0	33.3333	33.3333	100	100	100	100	0	0	100	100	100	100	0
10_2e+06_50000_0	0	0	0	0	0	0	0	0	0	0	0	0	0	0	0	0	0	0	0	0	0	0	0	0	0	0	0	0	0	0	0	0	0	0	0	0	0	0	0	0	0	0	0	0	0	0	0	0	0
10_2e+06_50000_1	0	0	100	100	100	100	0	0	100	100	100	100	0	0	0	0	0	0	0	0	100	100	100	100	0	0	100	100	100	100	0	0	0	0	0	0	0	0	100	100	100	100	0	0	100	100	100	100	0
10_2e+06_50000_2	0	0	100	100	100	100	0	0	100	100	100	100	0	0	0	0	0	0	0	0	100	100	100	100	0	0	100	100	100	100	0	0	0	0	0	0	0	0	100	100	100	100	0	0	100	100	100	100	0
10_2e+06_50000_3	0	0	100	100	100	100	0	0	100	100	100	100	0	0	0	0	0	0	0	0	100	100	100	100	0	0	100	100	100	100	0	0	0	0	0	0	0	0	100	100	100	100	0	0	100	100	100	100	0
10_2e+06_50000_4	0	0	100	100	100	100	0	0	100	100	100	100	0	0	0	0	0	0	0	0	100	100	100	100	0	0	100	100	100	100	0	0	0	0	0	0	0	0	100	100	100	100	0	0	100	100	100	100	0
10_2e+06_50000_5	0	0	100	100	100	100	0	0	100	100	100	100	0	0	0	0	0	0	0	0	100	100	100	100	0	0	100	100	100	100	0	0	0	0	0	0	0	0	100	100	100	100	0	0	100	100	100	100	0
10_2e+06_5e+05_0	0	0	0	0	0	0	0	0	0	0	0	0	0	0	0	0	0	0	0	0	0	0	0	0	0	0	0	0	0	0	0	0	0	0	0	0	0	0	0	0	0	0	0	0	0	0	0	0	0
10_2e+06_5e+05_1	0	0	0	0	0	0	0	0	0	0	0	0	0	0	0	0	0	0	0	0	0	0	0	0	0	0	0	0	0	0	0	0	0	0	0	0	0	0	0	0	0	0	0	0	0	0	0	0	0
10_2e+06_5e+05_2	0	0	0	0	0	0	0	0	0	0	0	0	0	0	0	0	0	0	0	0	0	0	0	0	0	0	0	0	0	0	0	0	0	0	0	0	0	0	0	0	0	0	0	0	0	0	0	0	0
10_2e+06_5e+05_3	0	0	0	0	0	0	0	0	0	0	0	0	0	0	0	0	0	0	0	0	0	0	0	0	0	0	0	0	0	0	0	0	0	0	0	0	0	0	0	0	0	0	0	0	0	0	0	0	0
10_2e+06_5e+05_4	0	0	0	0	0	0	0	0	0	0	0	0	0	0	0	0	0	0	0	0	0	0	0	0	0	0	0	0	0	0	0	0	0	0	0	0	0	0	0	0	0	0	0	0	0	0	0	0	0
10_2e+06_5e+05_5	0	0	0	0	0	0	0	0	0	0	0	0	0	0	0	0	0	0	0	0	0	0	0	0	0	0	0	0	0	0	0	0	0	0	0	0	0	0	0	0	0	0	0	0	0	0	0	0	0
10_5e+05_10000_0	23.0769	61.5385	84.6154	92.3077	100	100	0	23.0769	61.5385	61.5385	76.9231	84.6154	0	0	0	0	0	0	23.0769	61.5385	84.6154	92.3077	100	100	23.0769	61.5385	84.6154	92.3077	100	100	0	0	0	0	0	0	23.0769	61.5385	84.6154	92.3077	100	100	0	23.0769	61.5385	61.5385	76.9231	84.6154	0
10_5e+05_10000_1	23.5294	52.9412	82.3529	94.1176	100	100	0	17.6471	58.8235	64.7059	76.4706	82.3529	0	0	0	0	0	0	23.5294	52.9412	82.3529	94.1176	100	100	23.5294	52.9412	82.3529	94.1176	100	100	0	0	0	5.88235	5.88235	5.88235	23.5294	52.9412	82.3529	94.1176	100	100	0	17.6471	58.8235	64.7059	76.4706	82.3529	0
10_5e+05_10000_2	20	55	85	95	100	100	0	20	60	65	80	85	0	0	0	0	0	0	20	55	85	95	100	100	20	55	85	95	100	100	0	0	0	0	0	0	20	55	85	95	100	100	0	20	60	65	80	85	0
10_5e+05_10000_3	21.0526	57.8947	84.2105	94.7368	100	100	0	21.0526	57.8947	63.1579	78.9474	84.2105	0	0	0	0	0	0	21.0526	57.8947	84.2105	94.7368	100	100	21.0526	57.8947	84.2105	94.7368	100	100	0	0	0	0	0	0	21.0526	57.8947	84.2105	94.7368	100	100	0	21.0526	57.8947	63.1579	78.9474	84.2105	0
10_5e+05_10000_4	16.6667	55.5556	83.3333	94.4444	100	100	0	22.2222	55.5556	61.1111	77.7778	83.3333	0	0	0	0	0	0	16.6667	55.5556	83.3333	94.4444	100	100	16.6667	55.5556	83.3333	94.4444	100	100	0	0	0	0	0	0	16.6667	55.5556	83.3333	94.4444	100	100	0	22.2222	55.5556	61.1111	77.7778	83.3333	0
10_5e+05_10000_5	13.6364	54.5455	77.2727	90.9091	95.4545	95.4545	0	22.7273	50	54.5455	68.1818	77.2727	0	0	0	0	0	0	13.6364	54.5455	77.2727	90.9091	95.4545	95.4545	13.6364	54.5455	77.2727	90.9091	95.4545	95.4545	0	0	0	0	0	0	13.6364	54.5455	77.2727	90.9091	95.4545	95.4545	0	22.7273	50	54.5455	68.1818	77.2727	0
10_5e+05_1e+05_0	0	0	0	0	0	0	0	0	0	0	0	0	0	0	0	0	0	0	0	0	0	0	0	0	0	0	0	0	0	0	0	0	0	0	0	0	0	0	0	0	0	0	0	0	0	0	0	0	0
10_5e+05_1e+05_1	0	0	0	0	0	0	0	0	0	0	0	0	0	0	0	0	0	0	0	0	0	0	0	0	0	0	0	0	0	0	0	0	0	0	0	0	0	0	0	0	0	0	0	0	0	0	0	0	0
10_5e+05_1e+05_2	0	0	0	0	0	0	0	0	0	0	0	0	0	0	0	0	0	0	0	0	0	0	0	0	0	0	0	0	0	0	0	0	0	0	0	0	0	0	0	0	0	0	0	0	0	0	0	0	0
10_5e+05_1e+05_3	0	0	0	0	0	0	0	0	0	0	0	0	0	0	0	0	0	0	0	0	0	0	0	0	0	0	0	0	0	0	0	0	0	0	0	0	0	0	0	0	0	0	0	0	0	0	0	0	0
10_5e+05_1e+05_4	0	0	0	0	0	0	0	0	0	0	0	0	0	0	0	0	0	0	0	0	0	0	0	0	0	0	0	0	0	0	0	0	0	0	0	0	0	0	0	0	0	0	0	0	0	0	0	0	0
10_5e+05_1e+05_5	0	0	0	0	0	0	0	0	0	0	0	0	0	0	0	0	0	0	0	0	0	0	0	0	0	0	0	0	0	0	0	0	0	0	0	0	0	0	0	0	0	0	0	0	0	0	0	0	0
10_5e+05_1e+06_0	0	0	0	0	0	0	0	0	0	0	0	0	0	0	0	0	0	0	0	0	0	0	0	0	0	0	0	0	0	0	0	0	0	0	0	0	0	0	0	0	0	0	0	0	0	0	0	0	0
10_5e+05_1e+06_1	0	0	0	0	0	0	0	0	0	0	0	0	0	0	0	0	0	0	0	0	0	0	0	0	0	0	0	0	0	0	0	0	0	0	0	0	0	0	0	0	0	0	0	0	0	0	0	0	0
10_5e+05_1e+06_2	0	0	0	0	0	0	0	0	0	0	0	0	0	0	0	0	0	0	0	0	0	0	0	0	0	0	0	0	0	0	0	0	0	0	0	0	0	0	0	0	0	0	0	0	0	0	0	0	0
10_5e+05_1e+06_3	0	0	0	0	0	0	0	0	0	0	0	0	0	0	0	0	0	0	0	0	0	0	0	0	0	0	0	0	0	0	0	0	0	0	0	0	0	0	0	0	0	0	0	0	0	0	0	0	0
10_5e+05_1e+06_4	0	0	0	0	0	0	0	0	0	0	0	0	0	0	0	0	0	0	0	0	0	0	0	0	0	0	0	0	0	0	0	0	0	0	0	0	0	0	0	0	0	0	0	0	0	0	0	0	0
10_5e+05_1e+06_5	0	0	0	0	0	0	0	0	0	0	0	0	0	0	0	0	0	0	0	0	0	0	0	0	0	0	0	0	0	0	0	0	0	0	0	0	0	0	0	0	0	0	0	0	0	0	0	0	0
10_5e+05_25000_0	0	0	100	100	100	100	0	0	100	100	100	100	0	0	0	0	0	0	0	0	100	100	100	100	0	0	100	100	100	100	0	0	0	0	0	0	0	0	100	100	100	100	0	0	100	100	100	100	0
10_5e+05_25000_1	0	0	100	100	100	100	0	0	100	100	100	100	0	0	0	0	0	0	0	0	100	100	100	100	0	0	100	100	100	100	0	0	0	0	0	0	0	0	100	100	100	100	0	0	100	100	100	100	0
10_5e+05_25000_2	0	0	100	100	100	100	0	0	100	100	100	100	0	0	0	0	0	0	0	0	100	100	100	100	0	0	100	100	100	100	0	0	0	0	0	0	0	0	100	100	100	100	0	0	100	100	100	100	0
10_5e+05_25000_3	0	0	100	100	100	100	0	0	100	100	100	100	0	0	0	0	0	0	0	0	100	100	100	100	0	0	100	100	100	100	0	0	0	0	0	0	0	0	100	100	100	100	0	0	100	100	100	100	0
10_5e+05_25000_4	33.3333	33.3333	100	100	100	100	0	0	100	100	100	100	0	0	0	0	0	0	33.3333	33.3333	100	100	100	100	33.3333	33.3333	100	100	100	100	0	0	0	0	0	0	33.3333	33.3333	100	100	100	100	0	0	100	100	100	100	0
10_5e+05_25000_5	33.3333	33.3333	100	100	100	100	0	0	100	100	100	100	0	0	0	0	0	0	33.3333	33.3333	100	100	100	100	33.3333	33.3333	100	100	100	100	0	0	0	0	0	0	33.3333	33.3333	100	100	100	100	0	0	100	100	100	100	0
10_5e+05_50000_0	0	0	0	0	0	0	0	0	0	0	0	0	0	0	0	0	0	0	0	0	0	0	0	0	0	0	0	0	0	0	0	0	0	0	0	0	0	0	0	0	0	0	0	0	0	0	0	0	0
10_5e+05_50000_1	0	0	100	100	100	100	0	0	100	100	100	100	0	0	0	0	0	0	0	0	100	100	100	100	0	0	100	100	100	100	0	0	0	0	0	0	0	0	100	100	100	100	0	0	100	100	100	100	0
10_5e+05_50000_2	0	0	100	100	100	100	0	0	100	100	100	100	0	0	0	0	0	0	0	0	100	100	100	100	0	0	100	100	100	100	0	0	0	0	0	0	0	0	100	100	100	100	0	0	100	100	100	100	0
10_5e+05_50000_3	0	0	100	100	100	100	0	0	100	100	100	100	0	0	0	0	0	0	0	0	100	100	100	100	0	0	100	100	100	100	0	0	0	0	0	0	0	0	100	100	100	100	0	0	100	100	100	100	0
10_5e+05_50000_4	0	0	100	100	100	100	0	0	100	100	100	100	0	0	0	0	0	0	0	0	100	100	100	100	0	0	100	100	100	100	0	0	0	0	0	0	0	0	100	100	100	100	0	0	100	100	100	100	0
10_5e+05_50000_5	0	0	100	100	100	100	0	0	100	100	100	100	0	0	0	0	0	0	0	0	100	100	100	100	0	0	100	100	100	100	0	0	0	0	0	0	0	0	100	100	100	100	0	0	100	100	100	100	0
10_5e+05_5e+05_0	0	0	0	0	0	0	0	0	0	0	0	0	0	0	0	0	0	0	0	0	0	0	0	0	0	0	0	0	0	0	0	0	0	0	0	0	0	0	0	0	0	0	0	0	0	0	0	0	0
10_5e+05_5e+05_1	0	0	0	0	0	0	0	0	0	0	0	0	0	0	0	0	0	0	0	0	0	0	0	0	0	0	0	0	0	0	0	0	0	0	0	0	0	0	0	0	0	0	0	0	0	0	0	0	0
10_5e+05_5e+05_2	0	0	0	0	0	0	0	0	0	0	0	0	0	0	0	0	0	0	0	0	0	0	0	0	0	0	0	0	0	0	0	0	0	0	0	0	0	0	0	0	0	0	0	0	0	0	0	0	0
10_5e+05_5e+05_3	0	0	0	0	0	0	0	0	0	0	0	0	0	0	0	0	0	0	0	0	0	0	0	0	0	0	0	0	0	0	0	0	0	0	0	0	0	0	0	0	0	0	0	0	0	0	0	0	0
10_5e+05_5e+05_4	0	0	0	0	0	0	0	0	0	0	0	0	0	0	0	0	0	0	0	0	0	0	0	0	0	0	0	0	0	0	0	0	0	0	0	0	0	0	0	0	0	0	0	0	0	0	0	0	0
10_5e+05_5e+05_5	0	0	0	0	0	0	0	0	0	0	0	0	0	0	0	0	0	0	0	0	0	0	0	0	0	0	0	0	0	0	0	0	0	0	0	0	0	0	0	0	0	0	0	0	0	0	0	0	0
15_1e+06_10000_0	28.5714	57.1429	71.4286	85.7143	100	100	0	14.2857	71.4286	71.4286	71.4286	71.4286	0	0	0	0	0	0	28.5714	57.1429	71.4286	85.7143	100	100	28.5714	57.1429	71.4286	85.7143	100	100	0	0	0	0	0	0	28.5714	57.1429	71.4286	85.7143	100	100	0	14.2857	71.4286	71.4286	71.4286	71.4286	0
15_1e+06_10000_1	18.1818	45.4545	81.8182	90.9091	100	100	0	18.1818	72.7273	72.7273	81.8182	81.8182	0	0	0	0	0	0	18.1818	45.4545	81.8182	90.9091	100	100	18.1818	45.4545	81.8182	90.9091	100	100	0	0	0	0	0	0	18.1818	45.4545	81.8182	90.9091	100	100	0	18.1818	72.7273	72.7273	81.8182	81.8182	0
15_1e+06_10000_2	14.2857	50	85.7143	92.8571	100	100	0	28.5714	71.4286	71.4286	85.7143	85.7143	0	0	0	0	0	0	14.2857	50	85.7143	92.8571	100	100	14.2857	50	85.7143	92.8571	100	100	0	0	0	0	0	0	14.2857	50	85.7143	92.8571	100	100	0	28.5714	71.4286	71.4286	85.7143	85.7143	0
15_1e+06_10000_3	23.5294	58.8235	88.2353	94.1176	100	100	0	23.5294	64.7059	64.7059	82.3529	88.2353	0	0	0	0	0	0	23.5294	58.8235	88.2353	94.1176	100	100	23.5294	58.8235	88.2353	94.1176	100	100	0	0	0	0	0	0	23.5294	58.8235	88.2353	94.1176	100	100	0	23.5294	64.7059	64.7059	82.3529	88.2353	0
15_1e+06_10000_4	18.75	56.25	81.25	93.75	100	100	0	25	56.25	56.25	75	81.25	0	0	0	0	0	0	18.75	56.25	81.25	93.75	100	100	18.75	56.25	81.25	93.75	100	100	0	0	0	0	0	0	18.75	56.25	81.25	93.75	100	100	0	25	56.25	56.25	75	81.25	0
15_1e+06_10000_5	16.6667	55.5556	83.3333	94.4444	100	100	0	22.2222	55.5556	61.1111	77.7778	83.3333	0	0	0	0	0	0	16.6667	55.5556	83.3333	94.4444	100	100	16.6667	55.5556	83.3333	94.4444	100	100	0	0	0	0	0	0	16.6667	55.5556	83.3333	94.4444	100	100	0	22.2222	55.5556	61.1111	77.7778	83.3333	0
15_1e+06_1e+05_0	0	0	0	0	0	0	0	0	0	0	0	0	0	0	0	0	0	0	0	0	0	0	0	0	0	0	0	0	0	0	0	0	0	0	0	0	0	0	0	0	0	0	0	0	0	0	0	0	0
15_1e+06_1e+05_1	0	0	0	0	0	0	0	0	0	0	0	0	0	0	0	0	0	0	0	0	0	0	0	0	0	0	0	0	0	0	0	0	0	0	0	0	0	0	0	0	0	0	0	0	0	0	0	0	0
15_1e+06_1e+05_2	0	0	0	0	0	0	0	0	0	0	0	0	0	0	0	0	0	0	0	0	0	0	0	0	0	0	0	0	0	0	0	0	0	0	0	0	0	0	0	0	0	0	0	0	0	0	0	0	0
15_1e+06_1e+05_3	0	0	0	0	0	0	0	0	0	0	0	0	0	0	0	0	0	0	0	0	0	0	0	0	0	0	0	0	0	0	0	0	0	0	0	0	0	0	0	0	0	0	0	0	0	0	0	0	0
15_1e+06_1e+05_4	0	0	0	0	0	0	0	0	0	0	0	0	0	0	0	0	0	0	0	0	0	0	0	0	0	0	0	0	0	0	0	0	0	0	0	0	0	0	0	0	0	0	0	0	0	0	0	0	0
15_1e+06_1e+05_5	0	0	0	0	0	0	0	0	0	0	0	0	0	0	0	0	0	0	0	0	0	0	0	0	0	0	0	0	0	0	0	0	0	0	0	0	0	0	0	0	0	0	0	0	0	0	0	0	0
15_1e+06_1e+06_0	0	0	0	0	0	0	0	0	0	0	0	0	0	0	0	0	0	0	0	0	0	0	0	0	0	0	0	0	0	0	0	0	0	0	0	0	0	0	0	0	0	0	0	0	0	0	0	0	0
15_1e+06_1e+06_1	0	0	0	0	0	0	0	0	0	0	0	0	0	0	0	0	0	0	0	0	0	0	0	0	0	0	0	0	0	0	0	0	0	0	0	0	0	0	0	0	0	0	0	0	0	0	0	0	0
15_1e+06_1e+06_2	0	0	0	0	0	0	0	0	0	0	0	0	0	0	0	0	0	0	0	0	0	0	0	0	0	0	0	0	0	0	0	0	0	0	0	0	0	0	0	0	0	0	0	0	0	0	0	0	0
15_1e+06_1e+06_3	0	0	0	0	0	0	0	0	0	0	0	0	0	0	0	0	0	0	0	0	0	0	0	0	0	0	0	0	0	0	0	0	0	0	0	0	0	0	0	0	0	0	0	0	0	0	0	0	0
15_1e+06_1e+06_4	0	0	0	0	0	0	0	0	0	0	0	0	0	0	0	0	0	0	0	0	0	0	0	0	0	0	0	0	0	0	0	0	0	0	0	0	0	0	0	0	0	0	0	0	0	0	0	0	0
15_1e+06_1e+06_5	0	0	0	0	0	0	0	0	0	0	0	0	0	0	0	0	0	0	0	0	0	0	0	0	0	0	0	0	0	0	0	0	0	0	0	0	0	0	0	0	0	0	0	0	0	0	0	0	0
15_1e+06_25000_0	0	0	100	100	100	100	0	0	100	100	100	100	0	0	0	0	0	0	0	0	100	100	100	100	0	0	100	100	100	100	0	0	0	0	0	0	0	0	100	100	100	100	0	0	100	100	100	100	0
15_1e+06_25000_1	0	0	100	100	100	100	0	0	100	100	100	100	0	0	0	0	0	0	0	0	100	100	100	100	0	0	100	100	100	100	0	0	0	0	0	0	0	0	100	100	100	100	0	0	100	100	100	100	0
15_1e+06_25000_2	0	0	100	100	100	100	0	0	100	100	100	100	0	0	0	0	0	0	0	0	100	100	100	100	0	0	100	100	100	100	0	0	0	0	0	0	0	0	100	100	100	100	0	0	100	100	100	100	0
15_1e+06_25000_3	0	0	100	100	100	100	0	0	100	100	100	100	0	0	0	0	0	0	0	0	100	100	100	100	0	0	100	100	100	100	0	0	0	0	0	0	0	0	100	100	100	100	0	0	100	100	100	100	0
15_1e+06_25000_4	33.3333	33.3333	100	100	100	100	0	0	100	100	100	100	0	0	0	0	0	0	33.3333	33.3333	100	100	100	100	33.3333	33.3333	100	100	100	100	0	0	0	0	0	0	33.3333	33.3333	100	100	100	100	0	0	100	100	100	100	0
15_1e+06_25000_5	33.3333	33.3333	100	100	100	100	0	0	100	100	100	100	0	0	0	0	0	0	33.3333	33.3333	100	100	100	100	33.3333	33.3333	100	100	100	100	0	0	0	0	0	0	33.3333	33.3333	100	100	100	100	0	0	100	100	100	100	0
15_1e+06_50000_0	0	0	0	0	0	0	0	0	0	0	0	0	0	0	0	0	0	0	0	0	0	0	0	0	0	0	0	0	0	0	0	0	0	0	0	0	0	0	0	0	0	0	0	0	0	0	0	0	0
15_1e+06_50000_1	0	0	100	100	100	100	0	0	100	100	100	100	0	0	0	0	0	0	0	0	100	100	100	100	0	0	100	100	100	100	0	0	0	0	0	0	0	0	100	100	100	100	0	0	100	100	100	100	0
15_1e+06_50000_2	0	0	100	100	100	100	0	0	100	100	100	100	0	0	0	0	0	0	0	0	100	100	100	100	0	0	100	100	100	100	0	0	0	0	0	0	0	0	100	100	100	100	0	0	100	100	100	100	0
15_1e+06_50000_3	0	0	100	100	100	100	0	0	100	100	100	100	0	0	0	0	0	0	0	0	100	100	100	100	0	0	100	100	100	100	0	0	0	0	0	0	0	0	100	100	100	100	0	0	100	100	100	100	0
15_1e+06_50000_4	0	0	100	100	100	100	0	0	100	100	100	100	0	0	0	0	0	0	0	0	100	100	100	100	0	0	100	100	100	100	0	0	0	0	0	0	0	0	100	100	100	100	0	0	100	100	100	100	0
15_1e+06_50000_5	0	0	100	100	100	100	0	0	100	100	100	100	0	0	0	0	0	0	0	0	100	100	100	100	0	0	100	100	100	100	0	0	0	0	0	0	0	0	100	100	100	100	0	0	100	100	100	100	0
15_1e+06_5e+05_0	0	0	0	0	0	0	0	0	0	0	0	0	0	0	0	0	0	0	0	0	0	0	0	0	0	0	0	0	0	0	0	0	0	0	0	0	0	0	0	0	0	0	0	0	0	0	0	0	0
15_1e+06_5e+05_1	0	0	0	0	0	0	0	0	0	0	0	0	0	0	0	0	0	0	0	0	0	0	0	0	0	0	0	0	0	0	0	0	0	0	0	0	0	0	0	0	0	0	0	0	0	0	0	0	0
15_1e+06_5e+05_2	0	0	0	0	0	0	0	0	0	0	0	0	0	0	0	0	0	0	0	0	0	0	0	0	0	0	0	0	0	0	0	0	0	0	0	0	0	0	0	0	0	0	0	0	0	0	0	0	0
15_1e+06_5e+05_3	0	0	0	0	0	0	0	0	0	0	0	0	0	0	0	0	0	0	0	0	0	0	0	0	0	0	0	0	0	0	0	0	0	0	0	0	0	0	0	0	0	0	0	0	0	0	0	0	0
15_1e+06_5e+05_4	0	0	0	0	0	0	0	0	0	0	0	0	0	0	0	0	0	0	0	0	0	0	0	0	0	0	0	0	0	0	0	0	0	0	0	0	0	0	0	0	0	0	0	0	0	0	0	0	0
15_1e+06_5e+05_5	0	0	0	0	0	0	0	0	0	0	0	0	0	0	0	0	0	0	0	0	0	0	0	0	0	0	0	0	0	0	0	0	0	0	0	0	0	0	0	0	0	0	0	0	0	0	0	0	0
15_2e+06_10000_0	28.5714	57.1429	71.4286	85.7143	100	100	0	14.2857	71.4286	71.4286	71.4286	71.4286	0	0	0	0	0	0	28.5714	57.1429	71.4286	85.7143	100	100	28.5714	57.1429	71.4286	85.7143	100	100	0	0	0	0	0	0	28.5714	57.1429	71.4286	85.7143	100	100	0	14.2857	71.4286	71.4286	71.4286	71.4286	0
15_2e+06_10000_1	18.1818	45.4545	81.8182	90.9091	100	100	0	18.1818	72.7273	72.7273	81.8182	81.8182	0	0	0	0	0	0	18.1818	45.4545	81.8182	90.9091	100	100	18.1818	45.4545	81.8182	90.9091	100	100	0	0	0	0	0	0	18.1818	45.4545	81.8182	90.9091	100	100	0	18.1818	72.7273	72.7273	81.8182	81.8182	0
15_2e+06_10000_2	14.2857	50	85.7143	92.8571	100	100	0	28.5714	71.4286	71.4286	85.7143	85.7143	0	0	0	0	0	0	14.2857	50	85.7143	92.8571	100	100	14.2857	50	85.7143	92.8571	100	100	0	0	0	0	0	0	14.2857	50	85.7143	92.8571	100	100	0	28.5714	71.4286	71.4286	85.7143	85.7143	0
15_2e+06_10000_3	23.5294	58.8235	88.2353	94.1176	100	100	0	23.5294	64.7059	64.7059	82.3529	88.2353	0	0	0	0	0	0	23.5294	58.8235	88.2353	94.1176	100	100	23.5294	58.8235	88.2353	94.1176	100	100	0	0	0	0	0	0	23.5294	58.8235	88.2353	94.1176	100	100	0	23.5294	64.7059	64.7059	82.3529	88.2353	0
15_2e+06_10000_4	18.75	56.25	81.25	93.75	100	100	0	25	56.25	56.25	75	81.25	0	0	0	0	0	0	18.75	56.25	81.25	93.75	100	100	18.75	56.25	81.25	93.75	100	100	0	0	0	0	0	0	18.75	56.25	81.25	93.75	100	100	0	25	56.25	56.25	75	81.25	0
15_2e+06_10000_5	16.6667	55.5556	83.3333	94.4444	100	100	0	22.2222	55.5556	61.1111	77.7778	83.3333	0	0	0	0	0	0	16.6667	55.5556	83.3333	94.4444	100	100	16.6667	55.5556	83.3333	94.4444	100	100	0	0	0	0	0	0	16.6667	55.5556	83.3333	94.4444	100	100	0	22.2222	55.5556	61.1111	77.7778	83.3333	0
15_2e+06_1e+05_0	0	0	0	0	0	0	0	0	0	0	0	0	0	0	0	0	0	0	0	0	0	0	0	0	0	0	0	0	0	0	0	0	0	0	0	0	0	0	0	0	0	0	0	0	0	0	0	0	0
15_2e+06_1e+05_1	0	0	0	0	0	0	0	0	0	0	0	0	0	0	0	0	0	0	0	0	0	0	0	0	0	0	0	0	0	0	0	0	0	0	0	0	0	0	0	0	0	0	0	0	0	0	0	0	0
15_2e+06_1e+05_2	0	0	0	0	0	0	0	0	0	0	0	0	0	0	0	0	0	0	0	0	0	0	0	0	0	0	0	0	0	0	0	0	0	0	0	0	0	0	0	0	0	0	0	0	0	0	0	0	0
15_2e+06_1e+05_3	0	0	0	0	0	0	0	0	0	0	0	0	0	0	0	0	0	0	0	0	0	0	0	0	0	0	0	0	0	0	0	0	0	0	0	0	0	0	0	0	0	0	0	0	0	0	0	0	0
15_2e+06_1e+05_4	0	0	0	0	0	0	0	0	0	0	0	0	0	0	0	0	0	0	0	0	0	0	0	0	0	0	0	0	0	0	0	0	0	0	0	0	0	0	0	0	0	0	0	0	0	0	0	0	0
15_2e+06_1e+05_5	0	0	0	0	0	0	0	0	0	0	0	0	0	0	0	0	0	0	0	0	0	0	0	0	0	0	0	0	0	0	0	0	0	0	0	0	0	0	0	0	0	0	0	0	0	0	0	0	0
15_2e+06_1e+06_0	0	0	0	0	0	0	0	0	0	0	0	0	0	0	0	0	0	0	0	0	0	0	0	0	0	0	0	0	0	0	0	0	0	0	0	0	0	0	0	0	0	0	0	0	0	0	0	0	0
15_2e+06_1e+06_1	0	0	0	0	0	0	0	0	0	0	0	0	0	0	0	0	0	0	0	0	0	0	0	0	0	0	0	0	0	0	0	0	0	0	0	0	0	0	0	0	0	0	0	0	0	0	0	0	0
15_2e+06_1e+06_2	0	0	0	0	0	0	0	0	0	0	0	0	0	0	0	0	0	0	0	0	0	0	0	0	0	0	0	0	0	0	0	0	0	0	0	0	0	0	0	0	0	0	0	0	0	0	0	0	0
15_2e+06_1e+06_3	0	0	0	0	0	0	0	0	0	0	0	0	0	0	0	0	0	0	0	0	0	0	0	0	0	0	0	0	0	0	0	0	0	0	0	0	0	0	0	0	0	0	0	0	0	0	0	0	0
15_2e+06_1e+06_4	0	0	0	0	0	0	0	0	0	0	0	0	0	0	0	0	0	0	0	0	0	0	0	0	0	0	0	0	0	0	0	0	0	0	0	0	0	0	0	0	0	0	0	0	0	0	0	0	0
15_2e+06_1e+06_5	0	0	0	0	0	0	0	0	0	0	0	0	0	0	0	0	0	0	0	0	0	0	0	0	0	0	0	0	0	0	0	0	0	0	0	0	0	0	0	0	0	0	0	0	0	0	0	0	0
15_2e+06_25000_0	0	0	100	100	100	100	0	0	100	100	100	100	0	0	0	0	0	0	0	0	100	100	100	100	0	0	100	100	100	100	0	0	0	0	0	0	0	0	100	100	100	100	0	0	100	100	100	100	0
15_2e+06_25000_1	0	0	100	100	100	100	0	0	100	100	100	100	0	0	0	0	0	0	0	0	100	100	100	100	0	0	100	100	100	100	0	0	0	0	0	0	0	0	100	100	100	100	0	0	100	100	100	100	0
15_2e+06_25000_2	0	0	100	100	100	100	0	0	100	100	100	100	0	0	0	0	0	0	0	0	100	100	100	100	0	0	100	100	100	100	0	0	0	0	0	0	0	0	100	100	100	100	0	0	100	100	100	100	0
15_2e+06_25000_3	0	0	100	100	100	100	0	0	100	100	100	100	0	0	0	0	0	0	0	0	100	100	100	100	0	0	100	100	100	100	0	0	0	0	0	0	0	0	100	100	100	100	0	0	100	100	100	100	0
15_2e+06_25000_4	33.3333	33.3333	100	100	100	100	0	0	100	100	100	100	0	0	0	0	0	0	33.3333	33.3333	100	100	100	100	33.3333	33.3333	100	100	100	100	0	0	0	0	0	0	33.3333	33.3333	100	100	100	100	0	0	100	100	100	100	0
15_2e+06_25000_5	33.3333	33.3333	100	100	100	100	0	0	100	100	100	100	0	0	0	0	0	0	33.3333	33.3333	100	100	100	100	33.3333	33.3333	100	100	100	100	0	0	0	0	0	0	33.3333	33.3333	100	100	100	100	0	0	100	100	100	100	0
15_2e+06_50000_0	0	0	0	0	0	0	0	0	0	0	0	0	0	0	0	0	0	0	0	0	0	0	0	0	0	0	0	0	0	0	0	0	0	0	0	0	0	0	0	0	0	0	0	0	0	0	0	0	0
15_2e+06_50000_1	0	0	100	100	100	100	0	0	100	100	100	100	0	0	0	0	0	0	0	0	100	100	100	100	0	0	100	100	100	100	0	0	0	0	0	0	0	0	100	100	100	100	0	0	100	100	100	100	0
15_2e+06_50000_2	0	0	100	100	100	100	0	0	100	100	100	100	0	0	0	0	0	0	0	0	100	100	100	100	0	0	100	100	100	100	0	0	0	0	0	0	0	0	100	100	100	100	0	0	100	100	100	100	0
15_2e+06_50000_3	0	0	100	100	100	100	0	0	100	100	100	100	0	0	0	0	0	0	0	0	100	100	100	100	0	0	100	100	100	100	0	0	0	0	0	0	0	0	100	100	100	100	0	0	100	100	100	100	0
15_2e+06_50000_4	0	0	100	100	100	100	0	0	100	100	100	100	0	0	0	0	0	0	0	0	100	100	100	100	0	0	100	100	100	100	0	0	0	0	0	0	0	0	100	100	100	100	0	0	100	100	100	100	0
15_2e+06_50000_5	0	0	100	100	100	100	0	0	100	100	100	100	0	0	0	0	0	0	0	0	100	100	100	100	0	0	100	100	100	100	0	0	0	0	0	0	0	0	100	100	100	100	0	0	100	100	100	100	0
15_2e+06_5e+05_0	0	0	0	0	0	0	0	0	0	0	0	0	0	0	0	0	0	0	0	0	0	0	0	0	0	0	0	0	0	0	0	0	0	0	0	0	0	0	0	0	0	0	0	0	0	0	0	0	0
15_2e+06_5e+05_1	0	0	0	0	0	0	0	0	0	0	0	0	0	0	0	0	0	0	0	0	0	0	0	0	0	0	0	0	0	0	0	0	0	0	0	0	0	0	0	0	0	0	0	0	0	0	0	0	0
15_2e+06_5e+05_2	0	0	0	0	0	0	0	0	0	0	0	0	0	0	0	0	0	0	0	0	0	0	0	0	0	0	0	0	0	0	0	0	0	0	0	0	0	0	0	0	0	0	0	0	0	0	0	0	0
15_2e+06_5e+05_3	0	0	0	0	0	0	0	0	0	0	0	0	0	0	0	0	0	0	0	0	0	0	0	0	0	0	0	0	0	0	0	0	0	0	0	0	0	0	0	0	0	0	0	0	0	0	0	0	0
15_2e+06_5e+05_4	0	0	0	0	0	0	0	0	0	0	0	0	0	0	0	0	0	0	0	0	0	0	0	0	0	0	0	0	0	0	0	0	0	0	0	0	0	0	0	0	0	0	0	0	0	0	0	0	0
15_2e+06_5e+05_5	0	0	0	0	0	0	0	0	0	0	0	0	0	0	0	0	0	0	0	0	0	0	0	0	0	0	0	0	0	0	0	0	0	0	0	0	0	0	0	0	0	0	0	0	0	0	0	0	0
15_5e+05_10000_0	28.5714	57.1429	71.4286	85.7143	100	100	0	14.2857	71.4286	71.4286	71.4286	71.4286	0	0	0	0	0	0	28.5714	57.1429	71.4286	85.7143	100	100	28.5714	57.1429	71.4286	85.7143	100	100	0	0	0	0	0	0	28.5714	57.1429	71.4286	85.7143	100	100	0	14.2857	71.4286	71.4286	71.4286	71.4286	0
15_5e+05_10000_1	18.1818	45.4545	81.8182	90.9091	100	100	0	18.1818	72.7273	72.7273	81.8182	81.8182	0	0	0	0	0	0	18.1818	45.4545	81.8182	90.9091	100	100	18.1818	45.4545	81.8182	90.9091	100	100	0	0	0	0	0	0	18.1818	45.4545	81.8182	90.9091	100	100	0	18.1818	72.7273	72.7273	81.8182	81.8182	0
15_5e+05_10000_2	14.2857	50	85.7143	92.8571	100	100	0	28.5714	71.4286	71.4286	85.7143	85.7143	0	0	0	0	0	0	14.2857	50	85.7143	92.8571	100	100	14.2857	50	85.7143	92.8571	100	100	0	0	0	0	0	0	14.2857	50	85.7143	92.8571	100	100	0	28.5714	71.4286	71.4286	85.7143	85.7143	0
15_5e+05_10000_3	23.5294	58.8235	88.2353	94.1176	100	100	0	23.5294	64.7059	64.7059	82.3529	88.2353	0	0	0	0	0	0	23.5294	58.8235	88.2353	94.1176	100	100	23.5294	58.8235	88.2353	94.1176	100	100	0	0	0	0	0	0	23.5294	58.8235	88.2353	94.1176	100	100	0	23.5294	64.7059	64.7059	82.3529	88.2353	0
15_5e+05_10000_4	18.75	56.25	81.25	93.75	100	100	0	25	56.25	56.25	75	81.25	0	0	0	0	0	0	18.75	56.25	81.25	93.75	100	100	18.75	56.25	81.25	93.75	100	100	0	0	0	0	0	0	18.75	56.25	81.25	93.75	100	100	0	25	56.25	56.25	75	81.25	0
15_5e+05_10000_5	16.6667	55.5556	83.3333	94.4444	100	100	0	22.2222	55.5556	61.1111	77.7778	83.3333	0	0	0	0	0	0	16.6667	55.5556	83.3333	94.4444	100	100	16.6667	55.5556	83.3333	94.4444	100	100	0	0	0	0	0	0	16.6667	55.5556	83.3333	94.4444	100	100	0	22.2222	55.5556	61.1111	77.7778	83.3333	0
15_5e+05_1e+05_0	0	0	0	0	0	0	0	0	0	0	0	0	0	0	0	0	0	0	0	0	0	0	0	0	0	0	0	0	0	0	0	0	0	0	0	0	0	0	0	0	0	0	0	0	0	0	0	0	0
15_5e+05_1e+05_1	0	0	0	0	0	0	0	0	0	0	0	0	0	0	0	0	0	0	0	0	0	0	0	0	0	0	0	0	0	0	0	0	0	0	0	0	0	0	0	0	0	0	0	0	0	0	0	0	0
15_5e+05_1e+05_2	0	0	0	0	0	0	0	0	0	0	0	0	0	0	0	0	0	0	0	0	0	0	0	0	0	0	0	0	0	0	0	0	0	0	0	0	0	0	0	0	0	0	0	0	0	0	0	0	0
15_5e+05_1e+05_3	0	0	0	0	0	0	0	0	0	0	0	0	0	0	0	0	0	0	0	0	0	0	0	0	0	0	0	0	0	0	0	0	0	0	0	0	0	0	0	0	0	0	0	0	0	0	0	0	0
15_5e+05_1e+05_4	0	0	0	0	0	0	0	0	0	0	0	0	0	0	0	0	0	0	0	0	0	0	0	0	0	0	0	0	0	0	0	0	0	0	0	0	0	0	0	0	0	0	0	0	0	0	0	0	0
15_5e+05_1e+05_5	0	0	0	0	0	0	0	0	0	0	0	0	0	0	0	0	0	0	0	0	0	0	0	0	0	0	0	0	0	0	0	0	0	0	0	0	0	0	0	0	0	0	0	0	0	0	0	0	0
15_5e+05_1e+06_0	0	0	0	0	0	0	0	0	0	0	0	0	0	0	0	0	0	0	0	0	0	0	0	0	0	0	0	0	0	0	0	0	0	0	0	0	0	0	0	0	0	0	0	0	0	0	0	0	0
15_5e+05_1e+06_1	0	0	0	0	0	0	0	0	0	0	0	0	0	0	0	0	0	0	0	0	0	0	0	0	0	0	0	0	0	0	0	0	0	0	0	0	0	0	0	0	0	0	0	0	0	0	0	0	0
15_5e+05_1e+06_2	0	0	0	0	0	0	0	0	0	0	0	0	0	0	0	0	0	0	0	0	0	0	0	0	0	0	0	0	0	0	0	0	0	0	0	0	0	0	0	0	0	0	0	0	0	0	0	0	0
15_5e+05_1e+06_3	0	0	0	0	0	0	0	0	0	0	0	0	0	0	0	0	0	0	0	0	0	0	0	0	0	0	0	0	0	0	0	0	0	0	0	0	0	0	0	0	0	0	0	0	0	0	0	0	0
15_5e+05_1e+06_4	0	0	0	0	0	0	0	0	0	0	0	0	0	0	0	0	0	0	0	0	0	0	0	0	0	0	0	0	0	0	0	0	0	0	0	0	0	0	0	0	0	0	0	0	0	0	0	0	0
15_5e+05_1e+06_5	0	0	0	0	0	0	0	0	0	0	0	0	0	0	0	0	0	0	0	0	0	0	0	0	0	0	0	0	0	0	0	0	0	0	0	0	0	0	0	0	0	0	0	0	0	0	0	0	0
15_5e+05_25000_0	0	0	100	100	100	100	0	0	100	100	100	100	0	0	0	0	0	0	0	0	100	100	100	100	0	0	100	100	100	100	0	0	0	0	0	0	0	0	100	100	100	100	0	0	100	100	100	100	0
15_5e+05_25000_1	0	0	100	100	100	100	0	0	100	100	100	100	0	0	0	0	0	0	0	0	100	100	100	100	0	0	100	100	100	100	0	0	0	0	0	0	0	0	100	100	100	100	0	0	100	100	100	100	0
15_5e+05_25000_2	0	0	100	100	100	100	0	0	100	100	100	100	0	0	0	0	0	0	0	0	100	100	100	100	0	0	100	100	100	100	0	0	0	0	0	0	0	0	100	100	100	100	0	0	100	100	100	100	0
15_5e+05_25000_3	0	0	100	100	100	100	0	0	100	100	100	100	0	0	0	0	0	0	0	0	100	100	100	100	0	0	100	100	100	100	0	0	0	0	0	0	0	0	100	100	100	100	0	0	100	100	100	100	0
15_5e+05_25000_4	33.3333	33.3333	100	100	100	100	0	0	100	100	100	100	0	0	0	0	0	0	33.3333	33.3333	100	100	100	100	33.3333	33.3333	100	100	100	100	0	0	0	0	0	0	33.3333	33.3333	100	100	100	100	0	0	100	100	100	100	0
15_5e+05_25000_5	33.3333	33.3333	100	100	100	100	0	0	100	100	100	100	0	0	0	0	0	0	33.3333	33.3333	100	100	100	100	33.3333	33.3333	100	100	100	100	0	0	0	0	0	0	33.3333	33.3333	100	100	100	100	0	0	100	100	100	100	0
15_5e+05_50000_0	0	0	0	0	0	0	0	0	0	0	0	0	0	0	0	0	0	0	0	0	0	0	0	0	0	0	0	0	0	0	0	0	0	0	0	0	0	0	0	0	0	0	0	0	0	0	0	0	0
15_5e+05_50000_1	0	0	100	100	100	100	0	0	100	100	100	100	0	0	0	0	0	0	0	0	100	100	100	100	0	0	100	100	100	100	0	0	0	0	0	0	0	0	100	100	100	100	0	0	100	100	100	100	0
15_5e+05_50000_2	0	0	100	100	100	100	0	0	100	100	100	100	0	0	0	0	0	0	0	0	100	100	100	100	0	0	100	100	100	100	0	0	0	0	0	0	0	0	100	100	100	100	0	0	100	100	100	100	0
15_5e+05_50000_3	0	0	100	100	100	100	0	0	100	100	100	100	0	0	0	0	0	0	0	0	100	100	100	100	0	0	100	100	100	100	0	0	0	0	0	0	0	0	100	100	100	100	0	0	100	100	100	100	0
15_5e+05_50000_4	0	0	100	100	100	100	0	0	100	100	100	100	0	0	0	0	0	0	0	0	100	100	100	100	0	0	100	100	100	100	0	0	0	0	0	0	0	0	100	100	100	100	0	0	100	100	100	100	0
15_5e+05_50000_5	0	0	100	100	100	100	0	0	100	100	100	100	0	0	0	0	0	0	0	0	100	100	100	100	0	0	100	100	100	100	0	0	0	0	0	0	0	0	100	100	100	100	0	0	100	100	100	100	0
15_5e+05_5e+05_0	0	0	0	0	0	0	0	0	0	0	0	0	0	0	0	0	0	0	0	0	0	0	0	0	0	0	0	0	0	0	0	0	0	0	0	0	0	0	0	0	0	0	0	0	0	0	0	0	0
15_5e+05_5e+05_1	0	0	0	0	0	0	0	0	0	0	0	0	0	0	0	0	0	0	0	0	0	0	0	0	0	0	0	0	0	0	0	0	0	0	0	0	0	0	0	0	0	0	0	0	0	0	0	0	0
15_5e+05_5e+05_2	0	0	0	0	0	0	0	0	0	0	0	0	0	0	0	0	0	0	0	0	0	0	0	0	0	0	0	0	0	0	0	0	0	0	0	0	0	0	0	0	0	0	0	0	0	0	0	0	0
15_5e+05_5e+05_3	0	0	0	0	0	0	0	0	0	0	0	0	0	0	0	0	0	0	0	0	0	0	0	0	0	0	0	0	0	0	0	0	0	0	0	0	0	0	0	0	0	0	0	0	0	0	0	0	0
15_5e+05_5e+05_4	0	0	0	0	0	0	0	0	0	0	0	0	0	0	0	0	0	0	0	0	0	0	0	0	0	0	0	0	0	0	0	0	0	0	0	0	0	0	0	0	0	0	0	0	0	0	0	0	0
15_5e+05_5e+05_5	0	0	0	0	0	0	0	0	0	0	0	0	0	0	0	0	0	0	0	0	0	0	0	0	0	0	0	0	0	0	0	0	0	0	0	0	0	0	0	0	0	0	0	0	0	0	0	0	0
20_1e+06_10000_0	40	40	60	80	100	100	0	0	60	60	60	60	0	0	0	0	0	0	40	40	60	80	100	100	40	40	60	80	100	100	0	0	0	0	0	0	40	40	60	80	100	100	0	0	60	60	60	60	0
20_1e+06_10000_1	28.5714	42.8571	71.4286	85.7143	100	100	0	14.2857	57.1429	57.1429	71.4286	71.4286	0	0	0	0	0	0	28.5714	42.8571	71.4286	85.7143	100	100	28.5714	42.8571	71.4286	85.7143	100	100	0	0	0	0	0	0	28.5714	42.8571	71.4286	85.7143	100	100	0	14.2857	57.1429	57.1429	71.4286	71.4286	0
20_1e+06_10000_2	20	40	80	90	100	100	0	20	60	60	80	80	0	0	0	0	0	0	20	40	80	90	100	100	20	40	80	90	100	100	0	0	0	0	0	0	20	40	80	90	100	100	0	20	60	60	80	80	0
20_1e+06_10000_3	23.0769	53.8462	84.6154	92.3077	100	100	0	23.0769	69.2308	69.2308	84.6154	84.6154	0	0	0	0	0	0	23.0769	53.8462	84.6154	92.3077	100	100	23.0769	53.8462	84.6154	92.3077	100	100	0	0	0	0	0	0	23.0769	53.8462	84.6154	92.3077	100	100	0	23.0769	69.2308	69.2308	84.6154	84.6154	0
20_1e+06_10000_4	21.4286	50	85.7143	92.8571	100	100	0	21.4286	64.2857	64.2857	85.7143	85.7143	0	0	0	0	0	0	21.4286	50	85.7143	92.8571	100	100	21.4286	50	85.7143	92.8571	100	100	0	0	0	0	0	0	21.4286	50	85.7143	92.8571	100	100	0	21.4286	64.2857	64.2857	85.7143	85.7143	0
20_1e+06_10000_5	21.4286	50	85.7143	92.8571	100	100	0	21.4286	64.2857	64.2857	85.7143	85.7143	0	0	0	0	0	0	21.4286	50	85.7143	92.8571	100	100	21.4286	50	85.7143	92.8571	100	100	0	0	0	0	0	0	21.4286	50	85.7143	92.8571	100	100	0	21.4286	64.2857	64.2857	85.7143	85.7143	0
20_1e+06_1e+05_0	0	0	0	0	0	0	0	0	0	0	0	0	0	0	0	0	0	0	0	0	0	0	0	0	0	0	0	0	0	0	0	0	0	0	0	0	0	0	0	0	0	0	0	0	0	0	0	0	0
20_1e+06_1e+05_1	0	0	0	0	0	0	0	0	0	0	0	0	0	0	0	0	0	0	0	0	0	0	0	0	0	0	0	0	0	0	0	0	0	0	0	0	0	0	0	0	0	0	0	0	0	0	0	0	0
20_1e+06_1e+05_2	0	0	0	0	0	0	0	0	0	0	0	0	0	0	0	0	0	0	0	0	0	0	0	0	0	0	0	0	0	0	0	0	0	0	0	0	0	0	0	0	0	0	0	0	0	0	0	0	0
20_1e+06_1e+05_3	0	0	0	0	0	0	0	0	0	0	0	0	0	0	0	0	0	0	0	0	0	0	0	0	0	0	0	0	0	0	0	0	0	0	0	0	0	0	0	0	0	0	0	0	0	0	0	0	0
20_1e+06_1e+05_4	0	0	0	0	0	0	0	0	0	0	0	0	0	0	0	0	0	0	0	0	0	0	0	0	0	0	0	0	0	0	0	0	0	0	0	0	0	0	0	0	0	0	0	0	0	0	0	0	0
20_1e+06_1e+05_5	0	0	0	0	0	0	0	0	0	0	0	0	0	0	0	0	0	0	0	0	0	0	0	0	0	0	0	0	0	0	0	0	0	0	0	0	0	0	0	0	0	0	0	0	0	0	0	0	0
20_1e+06_1e+06_0	0	0	0	0	0	0	0	0	0	0	0	0	0	0	0	0	0	0	0	0	0	0	0	0	0	0	0	0	0	0	0	0	0	0	0	0	0	0	0	0	0	0	0	0	0	0	0	0	0
20_1e+06_1e+06_1	0	0	0	0	0	0	0	0	0	0	0	0	0	0	0	0	0	0	0	0	0	0	0	0	0	0	0	0	0	0	0	0	0	0	0	0	0	0	0	0	0	0	0	0	0	0	0	0	0
20_1e+06_1e+06_2	0	0	0	0	0	0	0	0	0	0	0	0	0	0	0	0	0	0	0	0	0	0	0	0	0	0	0	0	0	0	0	0	0	0	0	0	0	0	0	0	0	0	0	0	0	0	0	0	0
20_1e+06_1e+06_3	0	0	0	0	0	0	0	0	0	0	0	0	0	0	0	0	0	0	0	0	0	0	0	0	0	0	0	0	0	0	0	0	0	0	0	0	0	0	0	0	0	0	0	0	0	0	0	0	0
20_1e+06_1e+06_4	0	0	0	0	0	0	0	0	0	0	0	0	0	0	0	0	0	0	0	0	0	0	0	0	0	0	0	0	0	0	0	0	0	0	0	0	0	0	0	0	0	0	0	0	0	0	0	0	0
20_1e+06_1e+06_5	0	0	0	0	0	0	0	0	0	0	0	0	0	0	0	0	0	0	0	0	0	0	0	0	0	0	0	0	0	0	0	0	0	0	0	0	0	0	0	0	0	0	0	0	0	0	0	0	0
20_1e+06_25000_0	0	0	100	100	100	100	0	0	100	100	100	100	0	0	0	0	0	0	0	0	100	100	100	100	0	0	100	100	100	100	0	0	0	0	0	0	0	0	100	100	100	100	0	0	100	100	100	100	0
20_1e+06_25000_1	0	0	100	100	100	100	0	0	100	100	100	100	0	0	0	0	0	0	0	0	100	100	100	100	0	0	100	100	100	100	0	0	0	0	0	0	0	0	100	100	100	100	0	0	100	100	100	100	0
20_1e+06_25000_2	0	0	100	100	100	100	0	0	100	100	100	100	0	0	0	0	0	0	0	0	100	100	100	100	0	0	100	100	100	100	0	0	0	0	0	0	0	0	100	100	100	100	0	0	100	100	100	100	0
20_1e+06_25000_3	0	0	100	100	100	100	0	0	100	100	100	100	0	0	0	0	0	0	0	0	100	100	100	100	0	0	100	100	100	100	0	0	0	0	0	0	0	0	100	100	100	100	0	0	100	100	100	100	0
20_1e+06_25000_4	33.3333	33.3333	100	100	100	100	0	0	100	100	100	100	0	0	0	0	0	0	33.3333	33.3333	100	100	100	100	33.3333	33.3333	100	100	100	100	0	0	0	0	0	0	33.3333	33.3333	100	100	100	100	0	0	100	100	100	100	0
20_1e+06_25000_5	33.3333	33.3333	100	100	100	100	0	0	100	100	100	100	0	0	0	0	0	0	33.3333	33.3333	100	100	100	100	33.3333	33.3333	100	100	100	100	0	0	0	0	0	0	33.3333	33.3333	100	100	100	100	0	0	100	100	100	100	0
20_1e+06_50000_0	0	0	0	0	0	0	0	0	0	0	0	0	0	0	0	0	0	0	0	0	0	0	0	0	0	0	0	0	0	0	0	0	0	0	0	0	0	0	0	0	0	0	0	0	0	0	0	0	0
20_1e+06_50000_1	0	0	100	100	100	100	0	0	100	100	100	100	0	0	0	0	0	0	0	0	100	100	100	100	0	0	100	100	100	100	0	0	0	0	0	0	0	0	100	100	100	100	0	0	100	100	100	100	0
20_1e+06_50000_2	0	0	100	100	100	100	0	0	100	100	100	100	0	0	0	0	0	0	0	0	100	100	100	100	0	0	100	100	100	100	0	0	0	0	0	0	0	0	100	100	100	100	0	0	100	100	100	100	0
20_1e+06_50000_3	0	0	100	100	100	100	0	0	100	100	100	100	0	0	0	0	0	0	0	0	100	100	100	100	0	0	100	100	100	100	0	0	0	0	0	0	0	0	100	100	100	100	0	0	100	100	100	100	0
20_1e+06_50000_4	0	0	100	100	100	100	0	0	100	100	100	100	0	0	0	0	0	0	0	0	100	100	100	100	0	0	100	100	100	100	0	0	0	0	0	0	0	0	100	100	100	100	0	0	100	100	100	100	0
20_1e+06_50000_5	0	0	100	100	100	100	0	0	100	100	100	100	0	0	0	0	0	0	0	0	100	100	100	100	0	0	100	100	100	100	0	0	0	0	0	0	0	0	100	100	100	100	0	0	100	100	100	100	0
20_1e+06_5e+05_0	0	0	0	0	0	0	0	0	0	0	0	0	0	0	0	0	0	0	0	0	0	0	0	0	0	0	0	0	0	0	0	0	0	0	0	0	0	0	0	0	0	0	0	0	0	0	0	0	0
20_1e+06_5e+05_1	0	0	0	0	0	0	0	0	0	0	0	0	0	0	0	0	0	0	0	0	0	0	0	0	0	0	0	0	0	0	0	0	0	0	0	0	0	0	0	0	0	0	0	0	0	0	0	0	0
20_1e+06_5e+05_2	0	0	0	0	0	0	0	0	0	0	0	0	0	0	0	0	0	0	0	0	0	0	0	0	0	0	0	0	0	0	0	0	0	0	0	0	0	0	0	0	0	0	0	0	0	0	0	0	0
20_1e+06_5e+05_3	0	0	0	0	0	0	0	0	0	0	0	0	0	0	0	0	0	0	0	0	0	0	0	0	0	0	0	0	0	0	0	0	0	0	0	0	0	0	0	0	0	0	0	0	0	0	0	0	0
20_1e+06_5e+05_4	0	0	0	0	0	0	0	0	0	0	0	0	0	0	0	0	0	0	0	0	0	0	0	0	0	0	0	0	0	0	0	0	0	0	0	0	0	0	0	0	0	0	0	0	0	0	0	0	0
20_1e+06_5e+05_5	0	0	0	0	0	0	0	0	0	0	0	0	0	0	0	0	0	0	0	0	0	0	0	0	0	0	0	0	0	0	0	0	0	0	0	0	0	0	0	0	0	0	0	0	0	0	0	0	0
20_2e+06_10000_0	40	40	60	80	100	100	0	0	60	60	60	60	0	0	0	0	0	0	40	40	60	80	100	100	40	40	60	80	100	100	0	0	0	0	0	0	40	40	60	80	100	100	0	0	60	60	60	60	0
20_2e+06_10000_1	28.5714	42.8571	71.4286	85.7143	100	100	0	14.2857	57.1429	57.1429	71.4286	71.4286	0	0	0	0	0	0	28.5714	42.8571	71.4286	85.7143	100	100	28.5714	42.8571	71.4286	85.7143	100	100	0	0	0	0	0	0	28.5714	42.8571	71.4286	85.7143	100	100	0	14.2857	57.1429	57.1429	71.4286	71.4286	0
20_2e+06_10000_2	20	40	80	90	100	100	0	20	60	60	80	80	0	0	0	0	0	0	20	40	80	90	100	100	20	40	80	90	100	100	0	0	0	0	0	0	20	40	80	90	100	100	0	20	60	60	80	80	0
20_2e+06_10000_3	23.0769	53.8462	84.6154	92.3077	100	100	0	23.0769	69.2308	69.2308	84.6154	84.6154	0	0	0	0	0	0	23.0769	53.8462	84.6154	92.3077	100	100	23.0769	53.8462	84.6154	92.3077	100	100	0	0	0	0	0	0	23.0769	53.8462	84.6154	92.3077	100	100	0	23.0769	69.2308	69.2308	84.6154	84.6154	0
20_2e+06_10000_4	21.4286	50	85.7143	92.8571	100	100	0	21.4286	64.2857	64.2857	85.7143	85.7143	0	0	0	0	0	0	21.4286	50	85.7143	92.8571	100	100	21.4286	50	85.7143	92.8571	100	100	0	0	0	0	0	0	21.4286	50	85.7143	92.8571	100	100	0	21.4286	64.2857	64.2857	85.7143	85.7143	0
20_2e+06_10000_5	21.4286	50	85.7143	92.8571	100	100	0	21.4286	64.2857	64.2857	85.7143	85.7143	0	0	0	0	0	0	21.4286	50	85.7143	92.8571	100	100	21.4286	50	85.7143	92.8571	100	100	0	0	0	0	0	0	21.4286	50	85.7143	92.8571	100	100	0	21.4286	64.2857	64.2857	85.7143	85.7143	0
20_2e+06_1e+05_0	0	0	0	0	0	0	0	0	0	0	0	0	0	0	0	0	0	0	0	0	0	0	0	0	0	0	0	0	0	0	0	0	0	0	0	0	0	0	0	0	0	0	0	0	0	0	0	0	0
20_2e+06_1e+05_1	0	0	0	0	0	0	0	0	0	0	0	0	0	0	0	0	0	0	0	0	0	0	0	0	0	0	0	0	0	0	0	0	0	0	0	0	0	0	0	0	0	0	0	0	0	0	0	0	0
20_2e+06_1e+05_2	0	0	0	0	0	0	0	0	0	0	0	0	0	0	0	0	0	0	0	0	0	0	0	0	0	0	0	0	0	0	0	0	0	0	0	0	0	0	0	0	0	0	0	0	0	0	0	0	0
20_2e+06_1e+05_3	0	0	0	0	0	0	0	0	0	0	0	0	0	0	0	0	0	0	0	0	0	0	0	0	0	0	0	0	0	0	0	0	0	0	0	0	0	0	0	0	0	0	0	0	0	0	0	0	0
20_2e+06_1e+05_4	0	0	0	0	0	0	0	0	0	0	0	0	0	0	0	0	0	0	0	0	0	0	0	0	0	0	0	0	0	0	0	0	0	0	0	0	0	0	0	0	0	0	0	0	0	0	0	0	0
20_2e+06_1e+05_5	0	0	0	0	0	0	0	0	0	0	0	0	0	0	0	0	0	0	0	0	0	0	0	0	0	0	0	0	0	0	0	0	0	0	0	0	0	0	0	0	0	0	0	0	0	0	0	0	0
20_2e+06_1e+06_0	0	0	0	0	0	0	0	0	0	0	0	0	0	0	0	0	0	0	0	0	0	0	0	0	0	0	0	0	0	0	0	0	0	0	0	0	0	0	0	0	0	0	0	0	0	0	0	0	0
20_2e+06_1e+06_1	0	0	0	0	0	0	0	0	0	0	0	0	0	0	0	0	0	0	0	0	0	0	0	0	0	0	0	0	0	0	0	0	0	0	0	0	0	0	0	0	0	0	0	0	0	0	0	0	0
20_2e+06_1e+06_2	0	0	0	0	0	0	0	0	0	0	0	0	0	0	0	0	0	0	0	0	0	0	0	0	0	0	0	0	0	0	0	0	0	0	0	0	0	0	0	0	0	0	0	0	0	0	0	0	0
20_2e+06_1e+06_3	0	0	0	0	0	0	0	0	0	0	0	0	0	0	0	0	0	0	0	0	0	0	0	0	0	0	0	0	0	0	0	0	0	0	0	0	0	0	0	0	0	0	0	0	0	0	0	0	0
20_2e+06_1e+06_4	0	0	0	0	0	0	0	0	0	0	0	0	0	0	0	0	0	0	0	0	0	0	0	0	0	0	0	0	0	0	0	0	0	0	0	0	0	0	0	0	0	0	0	0	0	0	0	0	0
20_2e+06_1e+06_5	0	0	0	0	0	0	0	0	0	0	0	0	0	0	0	0	0	0	0	0	0	0	0	0	0	0	0	0	0	0	0	0	0	0	0	0	0	0	0	0	0	0	0	0	0	0	0	0	0
20_2e+06_25000_0	0	0	100	100	100	100	0	0	100	100	100	100	0	0	0	0	0	0	0	0	100	100	100	100	0	0	100	100	100	100	0	0	0	0	0	0	0	0	100	100	100	100	0	0	100	100	100	100	0
20_2e+06_25000_1	0	0	100	100	100	100	0	0	100	100	100	100	0	0	0	0	0	0	0	0	100	100	100	100	0	0	100	100	100	100	0	0	0	0	0	0	0	0	100	100	100	100	0	0	100	100	100	100	0
20_2e+06_25000_2	0	0	100	100	100	100	0	0	100	100	100	100	0	0	0	0	0	0	0	0	100	100	100	100	0	0	100	100	100	100	0	0	0	0	0	0	0	0	100	100	100	100	0	0	100	100	100	100	0
20_2e+06_25000_3	0	0	100	100	100	100	0	0	100	100	100	100	0	0	0	0	0	0	0	0	100	100	100	100	0	0	100	100	100	100	0	0	0	0	0	0	0	0	100	100	100	100	0	0	100	100	100	100	0
20_2e+06_25000_4	33.3333	33.3333	100	100	100	100	0	0	100	100	100	100	0	0	0	0	0	0	33.3333	33.3333	100	100	100	100	33.3333	33.3333	100	100	100	100	0	0	0	0	0	0	33.3333	33.3333	100	100	100	100	0	0	100	100	100	100	0
20_2e+06_25000_5	33.3333	33.3333	100	100	100	100	0	0	100	100	100	100	0	0	0	0	0	0	33.3333	33.3333	100	100	100	100	33.3333	33.3333	100	100	100	100	0	0	0	0	0	0	33.3333	33.3333	100	100	100	100	0	0	100	100	100	100	0
20_2e+06_50000_0	0	0	0	0	0	0	0	0	0	0	0	0	0	0	0	0	0	0	0	0	0	0	0	0	0	0	0	0	0	0	0	0	0	0	0	0	0	0	0	0	0	0	0	0	0	0	0	0	0
20_2e+06_50000_1	0	0	100	100	100	100	0	0	100	100	100	100	0	0	0	0	0	0	0	0	100	100	100	100	0	0	100	100	100	100	0	0	0	0	0	0	0	0	100	100	100	100	0	0	100	100	100	100	0
20_2e+06_50000_2	0	0	100	100	100	100	0	0	100	100	100	100	0	0	0	0	0	0	0	0	100	100	100	100	0	0	100	100	100	100	0	0	0	0	0	0	0	0	100	100	100	100	0	0	100	100	100	100	0
20_2e+06_50000_3	0	0	100	100	100	100	0	0	100	100	100	100	0	0	0	0	0	0	0	0	100	100	100	100	0	0	100	100	100	100	0	0	0	0	0	0	0	0	100	100	100	100	0	0	100	100	100	100	0
20_2e+06_50000_4	0	0	100	100	100	100	0	0	100	100	100	100	0	0	0	0	0	0	0	0	100	100	100	100	0	0	100	100	100	100	0	0	0	0	0	0	0	0	100	100	100	100	0	0	100	100	100	100	0
20_2e+06_50000_5	0	0	100	100	100	100	0	0	100	100	100	100	0	0	0	0	0	0	0	0	100	100	100	100	0	0	100	100	100	100	0	0	0	0	0	0	0	0	100	100	100	100	0	0	100	100	100	100	0
20_2e+06_5e+05_0	0	0	0	0	0	0	0	0	0	0	0	0	0	0	0	0	0	0	0	0	0	0	0	0	0	0	0	0	0	0	0	0	0	0	0	0	0	0	0	0	0	0	0	0	0	0	0	0	0
20_2e+06_5e+05_1	0	0	0	0	0	0	0	0	0	0	0	0	0	0	0	0	0	0	0	0	0	0	0	0	0	0	0	0	0	0	0	0	0	0	0	0	0	0	0	0	0	0	0	0	0	0	0	0	0
20_2e+06_5e+05_2	0	0	0	0	0	0	0	0	0	0	0	0	0	0	0	0	0	0	0	0	0	0	0	0	0	0	0	0	0	0	0	0	0	0	0	0	0	0	0	0	0	0	0	0	0	0	0	0	0
20_2e+06_5e+05_3	0	0	0	0	0	0	0	0	0	0	0	0	0	0	0	0	0	0	0	0	0	0	0	0	0	0	0	0	0	0	0	0	0	0	0	0	0	0	0	0	0	0	0	0	0	0	0	0	0
20_2e+06_5e+05_4	0	0	0	0	0	0	0	0	0	0	0	0	0	0	0	0	0	0	0	0	0	0	0	0	0	0	0	0	0	0	0	0	0	0	0	0	0	0	0	0	0	0	0	0	0	0	0	0	0
20_2e+06_5e+05_5	0	0	0	0	0	0	0	0	0	0	0	0	0	0	0	0	0	0	0	0	0	0	0	0	0	0	0	0	0	0	0	0	0	0	0	0	0	0	0	0	0	0	0	0	0	0	0	0	0
20_5e+05_10000_0	40	40	60	80	100	100	0	0	60	60	60	60	0	0	0	0	0	0	40	40	60	80	100	100	40	40	60	80	100	100	0	0	0	0	0	0	40	40	60	80	100	100	0	0	60	60	60	60	0
20_5e+05_10000_1	28.5714	42.8571	71.4286	85.7143	100	100	0	14.2857	57.1429	57.1429	71.4286	71.4286	0	0	0	0	0	0	28.5714	42.8571	71.4286	85.7143	100	100	28.5714	42.8571	71.4286	85.7143	100	100	0	0	0	0	0	0	28.5714	42.8571	71.4286	85.7143	100	100	0	14.2857	57.1429	57.1429	71.4286	71.4286	0
20_5e+05_10000_2	20	40	80	90	100	100	0	20	60	60	80	80	0	0	0	0	0	0	20	40	80	90	100	100	20	40	80	90	100	100	0	0	0	0	0	0	20	40	80	90	100	100	0	20	60	60	80	80	0
20_5e+05_10000_3	23.0769	53.8462	84.6154	92.3077	100	100	0	23.0769	69.2308	69.2308	84.6154	84.6154	0	0	0	0	0	0	23.0769	53.8462	84.6154	92.3077	100	100	23.0769	53.8462	84.6154	92.3077	100	100	0	0	0	0	0	0	23.0769	53.8462	84.6154	92.3077	100	100	0	23.0769	69.2308	69.2308	84.6154	84.6154	0
20_5e+05_10000_4	21.4286	50	85.7143	92.8571	100	100	0	21.4286	64.2857	64.2857	85.7143	85.7143	0	0	0	0	0	0	21.4286	50	85.7143	92.8571	100	100	21.4286	50	85.7143	92.8571	100	100	0	0	0	0	0	0	21.4286	50	85.7143	92.8571	100	100	0	21.4286	64.2857	64.2857	85.7143	85.7143	0
20_5e+05_10000_5	21.4286	50	85.7143	92.8571	100	100	0	21.4286	64.2857	64.2857	85.7143	85.7143	0	0	0	0	0	0	21.4286	50	85.7143	92.8571	100	100	21.4286	50	85.7143	92.8571	100	100	0	0	0	0	0	0	21.4286	50	85.7143	92.8571	100	100	0	21.4286	64.2857	64.2857	85.7143	85.7143	0
20_5e+05_1e+05_0	0	0	0	0	0	0	0	0	0	0	0	0	0	0	0	0	0	0	0	0	0	0	0	0	0	0	0	0	0	0	0	0	0	0	0	0	0	0	0	0	0	0	0	0	0	0	0	0	0
20_5e+05_1e+05_1	0	0	0	0	0	0	0	0	0	0	0	0	0	0	0	0	0	0	0	0	0	0	0	0	0	0	0	0	0	0	0	0	0	0	0	0	0	0	0	0	0	0	0	0	0	0	0	0	0
20_5e+05_1e+05_2	0	0	0	0	0	0	0	0	0	0	0	0	0	0	0	0	0	0	0	0	0	0	0	0	0	0	0	0	0	0	0	0	0	0	0	0	0	0	0	0	0	0	0	0	0	0	0	0	0
20_5e+05_1e+05_3	0	0	0	0	0	0	0	0	0	0	0	0	0	0	0	0	0	0	0	0	0	0	0	0	0	0	0	0	0	0	0	0	0	0	0	0	0	0	0	0	0	0	0	0	0	0	0	0	0
20_5e+05_1e+05_4	0	0	0	0	0	0	0	0	0	0	0	0	0	0	0	0	0	0	0	0	0	0	0	0	0	0	0	0	0	0	0	0	0	0	0	0	0	0	0	0	0	0	0	0	0	0	0	0	0
20_5e+05_1e+05_5	0	0	0	0	0	0	0	0	0	0	0	0	0	0	0	0	0	0	0	0	0	0	0	0	0	0	0	0	0	0	0	0	0	0	0	0	0	0	0	0	0	0	0	0	0	0	0	0	0
20_5e+05_1e+06_0	0	0	0	0	0	0	0	0	0	0	0	0	0	0	0	0	0	0	0	0	0	0	0	0	0	0	0	0	0	0	0	0	0	0	0	0	0	0	0	0	0	0	0	0	0	0	0	0	0
20_5e+05_1e+06_1	0	0	0	0	0	0	0	0	0	0	0	0	0	0	0	0	0	0	0	0	0	0	0	0	0	0	0	0	0	0	0	0	0	0	0	0	0	0	0	0	0	0	0	0	0	0	0	0	0
20_5e+05_1e+06_2	0	0	0	0	0	0	0	0	0	0	0	0	0	0	0	0	0	0	0	0	0	0	0	0	0	0	0	0	0	0	0	0	0	0	0	0	0	0	0	0	0	0	0	0	0	0	0	0	0
20_5e+05_1e+06_3	0	0	0	0	0	0	0	0	0	0	0	0	0	0	0	0	0	0	0	0	0	0	0	0	0	0	0	0	0	0	0	0	0	0	0	0	0	0	0	0	0	0	0	0	0	0	0	0	0
20_5e+05_1e+06_4	0	0	0	0	0	0	0	0	0	0	0	0	0	0	0	0	0	0	0	0	0	0	0	0	0	0	0	0	0	0	0	0	0	0	0	0	0	0	0	0	0	0	0	0	0	0	0	0	0
20_5e+05_1e+06_5	0	0	0	0	0	0	0	0	0	0	0	0	0	0	0	0	0	0	0	0	0	0	0	0	0	0	0	0	0	0	0	0	0	0	0	0	0	0	0	0	0	0	0	0	0	0	0	0	0
20_5e+05_25000_0	0	0	100	100	100	100	0	0	100	100	100	100	0	0	0	0	0	0	0	0	100	100	100	100	0	0	100	100	100	100	0	0	0	0	0	0	0	0	100	100	100	100	0	0	100	100	100	100	0
20_5e+05_25000_1	0	0	100	100	100	100	0	0	100	100	100	100	0	0	0	0	0	0	0	0	100	100	100	100	0	0	100	100	100	100	0	0	0	0	0	0	0	0	100	100	100	100	0	0	100	100	100	100	0
20_5e+05_25000_2	0	0	100	100	100	100	0	0	100	100	100	100	0	0	0	0	0	0	0	0	100	100	100	100	0	0	100	100	100	100	0	0	0	0	0	0	0	0	100	100	100	100	0	0	100	100	100	100	0
20_5e+05_25000_3	0	0	100	100	100	100	0	0	100	100	100	100	0	0	0	0	0	0	0	0	100	100	100	100	0	0	100	100	100	100	0	0	0	0	0	0	0	0	100	100	100	100	0	0	100	100	100	100	0
20_5e+05_25000_4	33.3333	33.3333	100	100	100	100	0	0	100	100	100	100	0	0	0	0	0	0	33.3333	33.3333	100	100	100	100	33.3333	33.3333	100	100	100	100	0	0	0	0	0	0	33.3333	33.3333	100	100	100	100	0	0	100	100	100	100	0
20_5e+05_25000_5	33.3333	33.3333	100	100	100	100	0	0	100	100	100	100	0	0	0	0	0	0	33.3333	33.3333	100	100	100	100	33.3333	33.3333	100	100	100	100	0	0	0	0	0	0	33.3333	33.3333	100	100	100	100	0	0	100	100	100	100	0
20_5e+05_50000_0	0	0	0	0	0	0	0	0	0	0	0	0	0	0	0	0	0	0	0	0	0	0	0	0	0	0	0	0	0	0	0	0	0	0	0	0	0	0	0	0	0	0	0	0	0	0	0	0	0
20_5e+05_50000_1	0	0	100	100	100	100	0	0	100	100	100	100	0	0	0	0	0	0	0	0	100	100	100	100	0	0	100	100	100	100	0	0	0	0	0	0	0	0	100	100	100	100	0	0	100	100	100	100	0
20_5e+05_50000_2	0	0	100	100	100	100	0	0	100	100	100	100	0	0	0	0	0	0	0	0	100	100	100	100	0	0	100	100	100	100	0	0	0	0	0	0	0	0	100	100	100	100	0	0	100	100	100	100	0
20_5e+05_50000_3	0	0	100	100	100	100	0	0	100	100	100	100	0	0	0	0	0	0	0	0	100	100	100	100	0	0	100	100	100	100	0	0	0	0	0	0	0	0	100	100	100	100	0	0	100	100	100	100	0
20_5e+05_50000_4	0	0	100	100	100	100	0	0	100	100	100	100	0	0	0	0	0	0	0	0	100	100	100	100	0	0	100	100	100	100	0	0	0	0	0	0	0	0	100	100	100	100	0	0	100	100	100	100	0
20_5e+05_50000_5	0	0	100	100	100	100	0	0	100	100	100	100	0	0	0	0	0	0	0	0	100	100	100	100	0	0	100	100	100	100	0	0	0	0	0	0	0	0	100	100	100	100	0	0	100	100	100	100	0
20_5e+05_5e+05_0	0	0	0	0	0	0	0	0	0	0	0	0	0	0	0	0	0	0	0	0	0	0	0	0	0	0	0	0	0	0	0	0	0	0	0	0	0	0	0	0	0	0	0	0	0	0	0	0	0
20_5e+05_5e+05_1	0	0	0	0	0	0	0	0	0	0	0	0	0	0	0	0	0	0	0	0	0	0	0	0	0	0	0	0	0	0	0	0	0	0	0	0	0	0	0	0	0	0	0	0	0	0	0	0	0
20_5e+05_5e+05_2	0	0	0	0	0	0	0	0	0	0	0	0	0	0	0	0	0	0	0	0	0	0	0	0	0	0	0	0	0	0	0	0	0	0	0	0	0	0	0	0	0	0	0	0	0	0	0	0	0
20_5e+05_5e+05_3	0	0	0	0	0	0	0	0	0	0	0	0	0	0	0	0	0	0	0	0	0	0	0	0	0	0	0	0	0	0	0	0	0	0	0	0	0	0	0	0	0	0	0	0	0	0	0	0	0
20_5e+05_5e+05_4	0	0	0	0	0	0	0	0	0	0	0	0	0	0	0	0	0	0	0	0	0	0	0	0	0	0	0	0	0	0	0	0	0	0	0	0	0	0	0	0	0	0	0	0	0	0	0	0	0
20_5e+05_5e+05_5	0	0	0	0	0	0	0	0	0	0	0	0	0	0	0	0	0	0	0	0	0	0	0	0	0	0	0	0	0	0	0	0	0	0	0	0	0	0	0	0	0	0	0	0	0	0	0	0	0
25_1e+06_10000_0	0	0	0	0	0	0	0	0	0	0	0	0	0	0	0	0	0	0	0	0	0	0	0	0	0	0	0	0	0	0	0	0	0	0	0	0	0	0	0	0	0	0	0	0	0	0	0	0	0
25_1e+06_10000_1	0	25	75	100	100	100	0	25	50	50	75	75	0	0	0	0	0	0	0	25	75	100	100	100	0	25	75	100	100	100	0	0	0	0	0	0	0	25	75	100	100	100	0	25	50	50	75	75	0
25_1e+06_10000_2	20	40	80	100	100	100	0	20	60	60	80	80	0	0	0	0	0	0	20	40	80	100	100	100	20	40	80	100	100	100	0	0	0	0	0	0	20	40	80	100	100	100	0	20	60	60	80	80	0
25_1e+06_10000_3	28.5714	42.8571	85.7143	100	100	100	0	14.2857	71.4286	71.4286	85.7143	85.7143	0	0	0	0	0	0	28.5714	42.8571	85.7143	100	100	100	28.5714	42.8571	85.7143	100	100	100	0	0	0	0	0	0	28.5714	42.8571	85.7143	100	100	100	0	14.2857	71.4286	71.4286	85.7143	85.7143	0
25_1e+06_10000_4	25	37.5	87.5	100	100	100	0	12.5	62.5	62.5	87.5	87.5	0	0	0	0	0	0	25	37.5	87.5	100	100	100	25	37.5	87.5	100	100	100	0	0	0	0	0	0	25	37.5	87.5	100	100	100	0	12.5	62.5	62.5	87.5	87.5	0
25_1e+06_10000_5	22.2222	33.3333	77.7778	88.8889	100	100	0	11.1111	55.5556	55.5556	77.7778	77.7778	0	0	0	0	0	0	22.2222	33.3333	77.7778	88.8889	100	100	22.2222	33.3333	77.7778	88.8889	100	100	0	0	0	0	0	0	22.2222	33.3333	77.7778	88.8889	100	100	0	11.1111	55.5556	55.5556	77.7778	77.7778	0
25_1e+06_1e+05_0	0	0	0	0	0	0	0	0	0	0	0	0	0	0	0	0	0	0	0	0	0	0	0	0	0	0	0	0	0	0	0	0	0	0	0	0	0	0	0	0	0	0	0	0	0	0	0	0	0
25_1e+06_1e+05_1	0	0	0	0	0	0	0	0	0	0	0	0	0	0	0	0	0	0	0	0	0	0	0	0	0	0	0	0	0	0	0	0	0	0	0	0	0	0	0	0	0	0	0	0	0	0	0	0	0
25_1e+06_1e+05_2	0	0	0	0	0	0	0	0	0	0	0	0	0	0	0	0	0	0	0	0	0	0	0	0	0	0	0	0	0	0	0	0	0	0	0	0	0	0	0	0	0	0	0	0	0	0	0	0	0
25_1e+06_1e+05_3	0	0	0	0	0	0	0	0	0	0	0	0	0	0	0	0	0	0	0	0	0	0	0	0	0	0	0	0	0	0	0	0	0	0	0	0	0	0	0	0	0	0	0	0	0	0	0	0	0
25_1e+06_1e+05_4	0	0	0	0	0	0	0	0	0	0	0	0	0	0	0	0	0	0	0	0	0	0	0	0	0	0	0	0	0	0	0	0	0	0	0	0	0	0	0	0	0	0	0	0	0	0	0	0	0
25_1e+06_1e+05_5	0	0	0	0	0	0	0	0	0	0	0	0	0	0	0	0	0	0	0	0	0	0	0	0	0	0	0	0	0	0	0	0	0	0	0	0	0	0	0	0	0	0	0	0	0	0	0	0	0
25_1e+06_1e+06_0	0	0	0	0	0	0	0	0	0	0	0	0	0	0	0	0	0	0	0	0	0	0	0	0	0	0	0	0	0	0	0	0	0	0	0	0	0	0	0	0	0	0	0	0	0	0	0	0	0
25_1e+06_1e+06_1	0	0	0	0	0	0	0	0	0	0	0	0	0	0	0	0	0	0	0	0	0	0	0	0	0	0	0	0	0	0	0	0	0	0	0	0	0	0	0	0	0	0	0	0	0	0	0	0	0
25_1e+06_1e+06_2	0	0	0	0	0	0	0	0	0	0	0	0	0	0	0	0	0	0	0	0	0	0	0	0	0	0	0	0	0	0	0	0	0	0	0	0	0	0	0	0	0	0	0	0	0	0	0	0	0
25_1e+06_1e+06_3	0	0	0	0	0	0	0	0	0	0	0	0	0	0	0	0	0	0	0	0	0	0	0	0	0	0	0	0	0	0	0	0	0	0	0	0	0	0	0	0	0	0	0	0	0	0	0	0	0
25_1e+06_1e+06_4	0	0	0	0	0	0	0	0	0	0	0	0	0	0	0	0	0	0	0	0	0	0	0	0	0	0	0	0	0	0	0	0	0	0	0	0	0	0	0	0	0	0	0	0	0	0	0	0	0
25_1e+06_1e+06_5	0	0	0	0	0	0	0	0	0	0	0	0	0	0	0	0	0	0	0	0	0	0	0	0	0	0	0	0	0	0	0	0	0	0	0	0	0	0	0	0	0	0	0	0	0	0	0	0	0
25_1e+06_25000_0	0	0	0	0	0	0	0	0	0	0	0	0	0	0	0	0	0	0	0	0	0	0	0	0	0	0	0	0	0	0	0	0	0	0	0	0	0	0	0	0	0	0	0	0	0	0	0	0	0
25_1e+06_25000_1	0	0	100	100	100	100	0	0	100	100	100	100	0	0	0	0	0	0	0	0	100	100	100	100	0	0	100	100	100	100	0	0	0	0	0	0	0	0	100	100	100	100	0	0	100	100	100	100	0
25_1e+06_25000_2	0	0	100	100	100	100	0	0	100	100	100	100	0	0	0	0	0	0	0	0	100	100	100	100	0	0	100	100	100	100	0	0	0	0	0	0	0	0	100	100	100	100	0	0	100	100	100	100	0
25_1e+06_25000_3	0	0	100	100	100	100	0	0	100	100	100	100	0	0	0	0	0	0	0	0	100	100	100	100	0	0	100	100	100	100	0	0	0	0	0	0	0	0	100	100	100	100	0	0	100	100	100	100	0
25_1e+06_25000_4	50	50	100	100	100	100	0	0	100	100	100	100	0	0	0	0	0	0	50	50	100	100	100	100	50	50	100	100	100	100	0	0	0	0	0	0	50	50	100	100	100	100	0	0	100	100	100	100	0
25_1e+06_25000_5	50	50	100	100	100	100	0	0	100	100	100	100	0	0	0	0	0	0	50	50	100	100	100	100	50	50	100	100	100	100	0	0	0	0	0	0	50	50	100	100	100	100	0	0	100	100	100	100	0
25_1e+06_50000_0	0	0	0	0	0	0	0	0	0	0	0	0	0	0	0	0	0	0	0	0	0	0	0	0	0	0	0	0	0	0	0	0	0	0	0	0	0	0	0	0	0	0	0	0	0	0	0	0	0
25_1e+06_50000_1	0	0	100	100	100	100	0	0	100	100	100	100	0	0	0	0	0	0	0	0	100	100	100	100	0	0	100	100	100	100	0	0	0	0	0	0	0	0	100	100	100	100	0	0	100	100	100	100	0
25_1e+06_50000_2	0	0	100	100	100	100	0	0	100	100	100	100	0	0	0	0	0	0	0	0	100	100	100	100	0	0	100	100	100	100	0	0	0	0	0	0	0	0	100	100	100	100	0	0	100	100	100	100	0
25_1e+06_50000_3	0	0	100	100	100	100	0	0	100	100	100	100	0	0	0	0	0	0	0	0	100	100	100	100	0	0	100	100	100	100	0	0	0	0	0	0	0	0	100	100	100	100	0	0	100	100	100	100	0
25_1e+06_50000_4	0	0	100	100	100	100	0	0	100	100	100	100	0	0	0	0	0	0	0	0	100	100	100	100	0	0	100	100	100	100	0	0	0	0	0	0	0	0	100	100	100	100	0	0	100	100	100	100	0
25_1e+06_50000_5	0	0	100	100	100	100	0	0	100	100	100	100	0	0	0	0	0	0	0	0	100	100	100	100	0	0	100	100	100	100	0	0	0	0	0	0	0	0	100	100	100	100	0	0	100	100	100	100	0
25_1e+06_5e+05_0	0	0	0	0	0	0	0	0	0	0	0	0	0	0	0	0	0	0	0	0	0	0	0	0	0	0	0	0	0	0	0	0	0	0	0	0	0	0	0	0	0	0	0	0	0	0	0	0	0
25_1e+06_5e+05_1	0	0	0	0	0	0	0	0	0	0	0	0	0	0	0	0	0	0	0	0	0	0	0	0	0	0	0	0	0	0	0	0	0	0	0	0	0	0	0	0	0	0	0	0	0	0	0	0	0
25_1e+06_5e+05_2	0	0	0	0	0	0	0	0	0	0	0	0	0	0	0	0	0	0	0	0	0	0	0	0	0	0	0	0	0	0	0	0	0	0	0	0	0	0	0	0	0	0	0	0	0	0	0	0	0
25_1e+06_5e+05_3	0	0	0	0	0	0	0	0	0	0	0	0	0	0	0	0	0	0	0	0	0	0	0	0	0	0	0	0	0	0	0	0	0	0	0	0	0	0	0	0	0	0	0	0	0	0	0	0	0
25_1e+06_5e+05_4	0	0	0	0	0	0	0	0	0	0	0	0	0	0	0	0	0	0	0	0	0	0	0	0	0	0	0	0	0	0	0	0	0	0	0	0	0	0	0	0	0	0	0	0	0	0	0	0	0
25_1e+06_5e+05_5	0	0	0	0	0	0	0	0	0	0	0	0	0	0	0	0	0	0	0	0	0	0	0	0	0	0	0	0	0	0	0	0	0	0	0	0	0	0	0	0	0	0	0	0	0	0	0	0	0
25_2e+06_10000_0	0	0	0	0	0	0	0	0	0	0	0	0	0	0	0	0	0	0	0	0	0	0	0	0	0	0	0	0	0	0	0	0	0	0	0	0	0	0	0	0	0	0	0	0	0	0	0	0	0
25_2e+06_10000_1	0	25	75	100	100	100	0	25	50	50	75	75	0	0	0	0	0	0	0	25	75	100	100	100	0	25	75	100	100	100	0	0	0	0	0	0	0	25	75	100	100	100	0	25	50	50	75	75	0
25_2e+06_10000_2	20	40	80	100	100	100	0	20	60	60	80	80	0	0	0	0	0	0	20	40	80	100	100	100	20	40	80	100	100	100	0	0	0	0	0	0	20	40	80	100	100	100	0	20	60	60	80	80	0
25_2e+06_10000_3	28.5714	42.8571	85.7143	100	100	100	0	14.2857	71.4286	71.4286	85.7143	85.7143	0	0	0	0	0	0	28.5714	42.8571	85.7143	100	100	100	28.5714	42.8571	85.7143	100	100	100	0	0	0	0	0	0	28.5714	42.8571	85.7143	100	100	100	0	14.2857	71.4286	71.4286	85.7143	85.7143	0
25_2e+06_10000_4	25	37.5	87.5	100	100	100	0	12.5	62.5	62.5	87.5	87.5	0	0	0	0	0	0	25	37.5	87.5	100	100	100	25	37.5	87.5	100	100	100	0	0	0	0	0	0	25	37.5	87.5	100	100	100	0	12.5	62.5	62.5	87.5	87.5	0
25_2e+06_10000_5	22.2222	33.3333	77.7778	88.8889	100	100	0	11.1111	55.5556	55.5556	77.7778	77.7778	0	0	0	0	0	0	22.2222	33.3333	77.7778	88.8889	100	100	22.2222	33.3333	77.7778	88.8889	100	100	0	0	0	0	0	0	22.2222	33.3333	77.7778	88.8889	100	100	0	11.1111	55.5556	55.5556	77.7778	77.7778	0
25_2e+06_1e+05_0	0	0	0	0	0	0	0	0	0	0	0	0	0	0	0	0	0	0	0	0	0	0	0	0	0	0	0	0	0	0	0	0	0	0	0	0	0	0	0	0	0	0	0	0	0	0	0	0	0
25_2e+06_1e+05_1	0	0	0	0	0	0	0	0	0	0	0	0	0	0	0	0	0	0	0	0	0	0	0	0	0	0	0	0	0	0	0	0	0	0	0	0	0	0	0	0	0	0	0	0	0	0	0	0	0
25_2e+06_1e+05_2	0	0	0	0	0	0	0	0	0	0	0	0	0	0	0	0	0	0	0	0	0	0	0	0	0	0	0	0	0	0	0	0	0	0	0	0	0	0	0	0	0	0	0	0	0	0	0	0	0
25_2e+06_1e+05_3	0	0	0	0	0	0	0	0	0	0	0	0	0	0	0	0	0	0	0	0	0	0	0	0	0	0	0	0	0	0	0	0	0	0	0	0	0	0	0	0	0	0	0	0	0	0	0	0	0
25_2e+06_1e+05_4	0	0	0	0	0	0	0	0	0	0	0	0	0	0	0	0	0	0	0	0	0	0	0	0	0	0	0	0	0	0	0	0	0	0	0	0	0	0	0	0	0	0	0	0	0	0	0	0	0
25_2e+06_1e+05_5	0	0	0	0	0	0	0	0	0	0	0	0	0	0	0	0	0	0	0	0	0	0	0	0	0	0	0	0	0	0	0	0	0	0	0	0	0	0	0	0	0	0	0	0	0	0	0	0	0
25_2e+06_1e+06_0	0	0	0	0	0	0	0	0	0	0	0	0	0	0	0	0	0	0	0	0	0	0	0	0	0	0	0	0	0	0	0	0	0	0	0	0	0	0	0	0	0	0	0	0	0	0	0	0	0
25_2e+06_1e+06_1	0	0	0	0	0	0	0	0	0	0	0	0	0	0	0	0	0	0	0	0	0	0	0	0	0	0	0	0	0	0	0	0	0	0	0	0	0	0	0	0	0	0	0	0	0	0	0	0	0
25_2e+06_1e+06_2	0	0	0	0	0	0	0	0	0	0	0	0	0	0	0	0	0	0	0	0	0	0	0	0	0	0	0	0	0	0	0	0	0	0	0	0	0	0	0	0	0	0	0	0	0	0	0	0	0
25_2e+06_1e+06_3	0	0	0	0	0	0	0	0	0	0	0	0	0	0	0	0	0	0	0	0	0	0	0	0	0	0	0	0	0	0	0	0	0	0	0	0	0	0	0	0	0	0	0	0	0	0	0	0	0
25_2e+06_1e+06_4	0	0	0	0	0	0	0	0	0	0	0	0	0	0	0	0	0	0	0	0	0	0	0	0	0	0	0	0	0	0	0	0	0	0	0	0	0	0	0	0	0	0	0	0	0	0	0	0	0
25_2e+06_1e+06_5	0	0	0	0	0	0	0	0	0	0	0	0	0	0	0	0	0	0	0	0	0	0	0	0	0	0	0	0	0	0	0	0	0	0	0	0	0	0	0	0	0	0	0	0	0	0	0	0	0
25_2e+06_25000_0	0	0	0	0	0	0	0	0	0	0	0	0	0	0	0	0	0	0	0	0	0	0	0	0	0	0	0	0	0	0	0	0	0	0	0	0	0	0	0	0	0	0	0	0	0	0	0	0	0
25_2e+06_25000_1	0	0	100	100	100	100	0	0	100	100	100	100	0	0	0	0	0	0	0	0	100	100	100	100	0	0	100	100	100	100	0	0	0	0	0	0	0	0	100	100	100	100	0	0	100	100	100	100	0
25_2e+06_25000_2	0	0	100	100	100	100	0	0	100	100	100	100	0	0	0	0	0	0	0	0	100	100	100	100	0	0	100	100	100	100	0	0	0	0	0	0	0	0	100	100	100	100	0	0	100	100	100	100	0
25_2e+06_25000_3	0	0	100	100	100	100	0	0	100	100	100	100	0	0	0	0	0	0	0	0	100	100	100	100	0	0	100	100	100	100	0	0	0	0	0	0	0	0	100	100	100	100	0	0	100	100	100	100	0
25_2e+06_25000_4	50	50	100	100	100	100	0	0	100	100	100	100	0	0	0	0	0	0	50	50	100	100	100	100	50	50	100	100	100	100	0	0	0	0	0	0	50	50	100	100	100	100	0	0	100	100	100	100	0
25_2e+06_25000_5	50	50	100	100	100	100	0	0	100	100	100	100	0	0	0	0	0	0	50	50	100	100	100	100	50	50	100	100	100	100	0	0	0	0	0	0	50	50	100	100	100	100	0	0	100	100	100	100	0
25_2e+06_50000_0	0	0	0	0	0	0	0	0	0	0	0	0	0	0	0	0	0	0	0	0	0	0	0	0	0	0	0	0	0	0	0	0	0	0	0	0	0	0	0	0	0	0	0	0	0	0	0	0	0
25_2e+06_50000_1	0	0	100	100	100	100	0	0	100	100	100	100	0	0	0	0	0	0	0	0	100	100	100	100	0	0	100	100	100	100	0	0	0	0	0	0	0	0	100	100	100	100	0	0	100	100	100	100	0
25_2e+06_50000_2	0	0	100	100	100	100	0	0	100	100	100	100	0	0	0	0	0	0	0	0	100	100	100	100	0	0	100	100	100	100	0	0	0	0	0	0	0	0	100	100	100	100	0	0	100	100	100	100	0
25_2e+06_50000_3	0	0	100	100	100	100	0	0	100	100	100	100	0	0	0	0	0	0	0	0	100	100	100	100	0	0	100	100	100	100	0	0	0	0	0	0	0	0	100	100	100	100	0	0	100	100	100	100	0
25_2e+06_50000_4	0	0	100	100	100	100	0	0	100	100	100	100	0	0	0	0	0	0	0	0	100	100	100	100	0	0	100	100	100	100	0	0	0	0	0	0	0	0	100	100	100	100	0	0	100	100	100	100	0
25_2e+06_50000_5	0	0	100	100	100	100	0	0	100	100	100	100	0	0	0	0	0	0	0	0	100	100	100	100	0	0	100	100	100	100	0	0	0	0	0	0	0	0	100	100	100	100	0	0	100	100	100	100	0
25_2e+06_5e+05_0	0	0	0	0	0	0	0	0	0	0	0	0	0	0	0	0	0	0	0	0	0	0	0	0	0	0	0	0	0	0	0	0	0	0	0	0	0	0	0	0	0	0	0	0	0	0	0	0	0
25_2e+06_5e+05_1	0	0	0	0	0	0	0	0	0	0	0	0	0	0	0	0	0	0	0	0	0	0	0	0	0	0	0	0	0	0	0	0	0	0	0	0	0	0	0	0	0	0	0	0	0	0	0	0	0
25_2e+06_5e+05_2	0	0	0	0	0	0	0	0	0	0	0	0	0	0	0	0	0	0	0	0	0	0	0	0	0	0	0	0	0	0	0	0	0	0	0	0	0	0	0	0	0	0	0	0	0	0	0	0	0
25_2e+06_5e+05_3	0	0	0	0	0	0	0	0	0	0	0	0	0	0	0	0	0	0	0	0	0	0	0	0	0	0	0	0	0	0	0	0	0	0	0	0	0	0	0	0	0	0	0	0	0	0	0	0	0
25_2e+06_5e+05_4	0	0	0	0	0	0	0	0	0	0	0	0	0	0	0	0	0	0	0	0	0	0	0	0	0	0	0	0	0	0	0	0	0	0	0	0	0	0	0	0	0	0	0	0	0	0	0	0	0
25_2e+06_5e+05_5	0	0	0	0	0	0	0	0	0	0	0	0	0	0	0	0	0	0	0	0	0	0	0	0	0	0	0	0	0	0	0	0	0	0	0	0	0	0	0	0	0	0	0	0	0	0	0	0	0
25_5e+05_10000_0	0	0	0	0	0	0	0	0	0	0	0	0	0	0	0	0	0	0	0	0	0	0	0	0	0	0	0	0	0	0	0	0	0	0	0	0	0	0	0	0	0	0	0	0	0	0	0	0	0
25_5e+05_10000_1	0	25	75	100	100	100	0	25	50	50	75	75	0	0	0	0	0	0	0	25	75	100	100	100	0	25	75	100	100	100	0	0	0	0	0	0	0	25	75	100	100	100	0	25	50	50	75	75	0
25_5e+05_10000_2	20	40	80	100	100	100	0	20	60	60	80	80	0	0	0	0	0	0	20	40	80	100	100	100	20	40	80	100	100	100	0	0	0	0	0	0	20	40	80	100	100	100	0	20	60	60	80	80	0
25_5e+05_10000_3	28.5714	42.8571	85.7143	100	100	100	0	14.2857	71.4286	71.4286	85.7143	85.7143	0	0	0	0	0	0	28.5714	42.8571	85.7143	100	100	100	28.5714	42.8571	85.7143	100	100	100	0	0	0	0	0	0	28.5714	42.8571	85.7143	100	100	100	0	14.2857	71.4286	71.4286	85.7143	85.7143	0
25_5e+05_10000_4	25	37.5	87.5	100	100	100	0	12.5	62.5	62.5	87.5	87.5	0	0	0	0	0	0	25	37.5	87.5	100	100	100	25	37.5	87.5	100	100	100	0	0	0	0	0	0	25	37.5	87.5	100	100	100	0	12.5	62.5	62.5	87.5	87.5	0
25_5e+05_10000_5	22.2222	33.3333	77.7778	88.8889	100	100	0	11.1111	55.5556	55.5556	77.7778	77.7778	0	0	0	0	0	0	22.2222	33.3333	77.7778	88.8889	100	100	22.2222	33.3333	77.7778	88.8889	100	100	0	0	0	0	0	0	22.2222	33.3333	77.7778	88.8889	100	100	0	11.1111	55.5556	55.5556	77.7778	77.7778	0
25_5e+05_1e+05_0	0	0	0	0	0	0	0	0	0	0	0	0	0	0	0	0	0	0	0	0	0	0	0	0	0	0	0	0	0	0	0	0	0	0	0	0	0	0	0	0	0	0	0	0	0	0	0	0	0
25_5e+05_1e+05_1	0	0	0	0	0	0	0	0	0	0	0	0	0	0	0	0	0	0	0	0	0	0	0	0	0	0	0	0	0	0	0	0	0	0	0	0	0	0	0	0	0	0	0	0	0	0	0	0	0
25_5e+05_1e+05_2	0	0	0	0	0	0	0	0	0	0	0	0	0	0	0	0	0	0	0	0	0	0	0	0	0	0	0	0	0	0	0	0	0	0	0	0	0	0	0	0	0	0	0	0	0	0	0	0	0
25_5e+05_1e+05_3	0	0	0	0	0	0	0	0	0	0	0	0	0	0	0	0	0	0	0	0	0	0	0	0	0	0	0	0	0	0	0	0	0	0	0	0	0	0	0	0	0	0	0	0	0	0	0	0	0
25_5e+05_1e+05_4	0	0	0	0	0	0	0	0	0	0	0	0	0	0	0	0	0	0	0	0	0	0	0	0	0	0	0	0	0	0	0	0	0	0	0	0	0	0	0	0	0	0	0	0	0	0	0	0	0
25_5e+05_1e+05_5	0	0	0	0	0	0	0	0	0	0	0	0	0	0	0	0	0	0	0	0	0	0	0	0	0	0	0	0	0	0	0	0	0	0	0	0	0	0	0	0	0	0	0	0	0	0	0	0	0
25_5e+05_1e+06_0	0	0	0	0	0	0	0	0	0	0	0	0	0	0	0	0	0	0	0	0	0	0	0	0	0	0	0	0	0	0	0	0	0	0	0	0	0	0	0	0	0	0	0	0	0	0	0	0	0
25_5e+05_1e+06_1	0	0	0	0	0	0	0	0	0	0	0	0	0	0	0	0	0	0	0	0	0	0	0	0	0	0	0	0	0	0	0	0	0	0	0	0	0	0	0	0	0	0	0	0	0	0	0	0	0
25_5e+05_1e+06_2	0	0	0	0	0	0	0	0	0	0	0	0	0	0	0	0	0	0	0	0	0	0	0	0	0	0	0	0	0	0	0	0	0	0	0	0	0	0	0	0	0	0	0	0	0	0	0	0	0
25_5e+05_1e+06_3	0	0	0	0	0	0	0	0	0	0	0	0	0	0	0	0	0	0	0	0	0	0	0	0	0	0	0	0	0	0	0	0	0	0	0	0	0	0	0	0	0	0	0	0	0	0	0	0	0
25_5e+05_1e+06_4	0	0	0	0	0	0	0	0	0	0	0	0	0	0	0	0	0	0	0	0	0	0	0	0	0	0	0	0	0	0	0	0	0	0	0	0	0	0	0	0	0	0	0	0	0	0	0	0	0
25_5e+05_1e+06_5	0	0	0	0	0	0	0	0	0	0	0	0	0	0	0	0	0	0	0	0	0	0	0	0	0	0	0	0	0	0	0	0	0	0	0	0	0	0	0	0	0	0	0	0	0	0	0	0	0
25_5e+05_25000_0	0	0	0	0	0	0	0	0	0	0	0	0	0	0	0	0	0	0	0	0	0	0	0	0	0	0	0	0	0	0	0	0	0	0	0	0	0	0	0	0	0	0	0	0	0	0	0	0	0
25_5e+05_25000_1	0	0	100	100	100	100	0	0	100	100	100	100	0	0	0	0	0	0	0	0	100	100	100	100	0	0	100	100	100	100	0	0	0	0	0	0	0	0	100	100	100	100	0	0	100	100	100	100	0
25_5e+05_25000_2	0	0	100	100	100	100	0	0	100	100	100	100	0	0	0	0	0	0	0	0	100	100	100	100	0	0	100	100	100	100	0	0	0	0	0	0	0	0	100	100	100	100	0	0	100	100	100	100	0
25_5e+05_25000_3	0	0	100	100	100	100	0	0	100	100	100	100	0	0	0	0	0	0	0	0	100	100	100	100	0	0	100	100	100	100	0	0	0	0	0	0	0	0	100	100	100	100	0	0	100	100	100	100	0
25_5e+05_25000_4	50	50	100	100	100	100	0	0	100	100	100	100	0	0	0	0	0	0	50	50	100	100	100	100	50	50	100	100	100	100	0	0	0	0	0	0	50	50	100	100	100	100	0	0	100	100	100	100	0
25_5e+05_25000_5	50	50	100	100	100	100	0	0	100	100	100	100	0	0	0	0	0	0	50	50	100	100	100	100	50	50	100	100	100	100	0	0	0	0	0	0	50	50	100	100	100	100	0	0	100	100	100	100	0
25_5e+05_50000_0	0	0	0	0	0	0	0	0	0	0	0	0	0	0	0	0	0	0	0	0	0	0	0	0	0	0	0	0	0	0	0	0	0	0	0	0	0	0	0	0	0	0	0	0	0	0	0	0	0
25_5e+05_50000_1	0	0	100	100	100	100	0	0	100	100	100	100	0	0	0	0	0	0	0	0	100	100	100	100	0	0	100	100	100	100	0	0	0	0	0	0	0	0	100	100	100	100	0	0	100	100	100	100	0
25_5e+05_50000_2	0	0	100	100	100	100	0	0	100	100	100	100	0	0	0	0	0	0	0	0	100	100	100	100	0	0	100	100	100	100	0	0	0	0	0	0	0	0	100	100	100	100	0	0	100	100	100	100	0
25_5e+05_50000_3	0	0	100	100	100	100	0	0	100	100	100	100	0	0	0	0	0	0	0	0	100	100	100	100	0	0	100	100	100	100	0	0	0	0	0	0	0	0	100	100	100	100	0	0	100	100	100	100	0
25_5e+05_50000_4	0	0	100	100	100	100	0	0	100	100	100	100	0	0	0	0	0	0	0	0	100	100	100	100	0	0	100	100	100	100	0	0	0	0	0	0	0	0	100	100	100	100	0	0	100	100	100	100	0
25_5e+05_50000_5	0	0	100	100	100	100	0	0	100	100	100	100	0	0	0	0	0	0	0	0	100	100	100	100	0	0	100	100	100	100	0	0	0	0	0	0	0	0	100	100	100	100	0	0	100	100	100	100	0
25_5e+05_5e+05_0	0	0	0	0	0	0	0	0	0	0	0	0	0	0	0	0	0	0	0	0	0	0	0	0	0	0	0	0	0	0	0	0	0	0	0	0	0	0	0	0	0	0	0	0	0	0	0	0	0
25_5e+05_5e+05_1	0	0	0	0	0	0	0	0	0	0	0	0	0	0	0	0	0	0	0	0	0	0	0	0	0	0	0	0	0	0	0	0	0	0	0	0	0	0	0	0	0	0	0	0	0	0	0	0	0
25_5e+05_5e+05_2	0	0	0	0	0	0	0	0	0	0	0	0	0	0	0	0	0	0	0	0	0	0	0	0	0	0	0	0	0	0	0	0	0	0	0	0	0	0	0	0	0	0	0	0	0	0	0	0	0
25_5e+05_5e+05_3	0	0	0	0	0	0	0	0	0	0	0	0	0	0	0	0	0	0	0	0	0	0	0	0	0	0	0	0	0	0	0	0	0	0	0	0	0	0	0	0	0	0	0	0	0	0	0	0	0
25_5e+05_5e+05_4	0	0	0	0	0	0	0	0	0	0	0	0	0	0	0	0	0	0	0	0	0	0	0	0	0	0	0	0	0	0	0	0	0	0	0	0	0	0	0	0	0	0	0	0	0	0	0	0	0
25_5e+05_5e+05_5	0	0	0	0	0	0	0	0	0	0	0	0	0	0	0	0	0	0	0	0	0	0	0	0	0	0	0	0	0	0	0	0	0	0	0	0	0	0	0	0	0	0	0	0	0	0	0	0	0
30_1e+06_10000_0	0	0	0	0	0	0	0	0	0	0	0	0	0	0	0	0	0	0	0	0	0	0	0	0	0	0	0	0	0	0	0	0	0	0	0	0	0	0	0	0	0	0	0	0	0	0	0	0	0
30_1e+06_10000_1	0	0	0	0	0	0	0	0	0	0	0	0	0	0	0	0	0	0	0	0	0	0	0	0	0	0	0	0	0	0	0	0	0	0	0	0	0	0	0	0	0	0	0	0	0	0	0	0	0
30_1e+06_10000_2	0	0	0	100	100	100	0	0	0	0	0	0	0	0	0	0	0	0	0	0	0	100	100	100	0	0	0	100	100	100	0	0	0	0	0	0	0	0	0	100	100	100	0	0	0	0	0	0	0
30_1e+06_10000_3	25	25	75	100	100	100	0	0	50	50	75	75	0	0	0	0	0	0	25	25	75	100	100	100	25	25	75	100	100	100	0	0	0	0	0	0	25	25	75	100	100	100	0	0	50	50	75	75	0
30_1e+06_10000_4	20	40	80	100	100	100	0	20	60	60	80	80	0	0	0	0	0	0	20	40	80	100	100	100	20	40	80	100	100	100	0	0	0	0	0	0	20	40	80	100	100	100	0	20	60	60	80	80	0
30_1e+06_10000_5	33.3333	50	83.3333	100	100	100	0	16.6667	66.6667	66.6667	83.3333	83.3333	0	0	0	0	0	0	33.3333	50	83.3333	100	100	100	33.3333	50	83.3333	100	100	100	0	0	0	0	0	0	33.3333	50	83.3333	100	100	100	0	16.6667	66.6667	66.6667	83.3333	83.3333	0
30_1e+06_1e+05_0	0	0	0	0	0	0	0	0	0	0	0	0	0	0	0	0	0	0	0	0	0	0	0	0	0	0	0	0	0	0	0	0	0	0	0	0	0	0	0	0	0	0	0	0	0	0	0	0	0
30_1e+06_1e+05_1	0	0	0	0	0	0	0	0	0	0	0	0	0	0	0	0	0	0	0	0	0	0	0	0	0	0	0	0	0	0	0	0	0	0	0	0	0	0	0	0	0	0	0	0	0	0	0	0	0
30_1e+06_1e+05_2	0	0	0	0	0	0	0	0	0	0	0	0	0	0	0	0	0	0	0	0	0	0	0	0	0	0	0	0	0	0	0	0	0	0	0	0	0	0	0	0	0	0	0	0	0	0	0	0	0
30_1e+06_1e+05_3	0	0	0	0	0	0	0	0	0	0	0	0	0	0	0	0	0	0	0	0	0	0	0	0	0	0	0	0	0	0	0	0	0	0	0	0	0	0	0	0	0	0	0	0	0	0	0	0	0
30_1e+06_1e+05_4	0	0	0	0	0	0	0	0	0	0	0	0	0	0	0	0	0	0	0	0	0	0	0	0	0	0	0	0	0	0	0	0	0	0	0	0	0	0	0	0	0	0	0	0	0	0	0	0	0
30_1e+06_1e+05_5	0	0	0	0	0	0	0	0	0	0	0	0	0	0	0	0	0	0	0	0	0	0	0	0	0	0	0	0	0	0	0	0	0	0	0	0	0	0	0	0	0	0	0	0	0	0	0	0	0
30_1e+06_1e+06_0	0	0	0	0	0	0	0	0	0	0	0	0	0	0	0	0	0	0	0	0	0	0	0	0	0	0	0	0	0	0	0	0	0	0	0	0	0	0	0	0	0	0	0	0	0	0	0	0	0
30_1e+06_1e+06_1	0	0	0	0	0	0	0	0	0	0	0	0	0	0	0	0	0	0	0	0	0	0	0	0	0	0	0	0	0	0	0	0	0	0	0	0	0	0	0	0	0	0	0	0	0	0	0	0	0
30_1e+06_1e+06_2	0	0	0	0	0	0	0	0	0	0	0	0	0	0	0	0	0	0	0	0	0	0	0	0	0	0	0	0	0	0	0	0	0	0	0	0	0	0	0	0	0	0	0	0	0	0	0	0	0
30_1e+06_1e+06_3	0	0	0	0	0	0	0	0	0	0	0	0	0	0	0	0	0	0	0	0	0	0	0	0	0	0	0	0	0	0	0	0	0	0	0	0	0	0	0	0	0	0	0	0	0	0	0	0	0
30_1e+06_1e+06_4	0	0	0	0	0	0	0	0	0	0	0	0	0	0	0	0	0	0	0	0	0	0	0	0	0	0	0	0	0	0	0	0	0	0	0	0	0	0	0	0	0	0	0	0	0	0	0	0	0
30_1e+06_1e+06_5	0	0	0	0	0	0	0	0	0	0	0	0	0	0	0	0	0	0	0	0	0	0	0	0	0	0	0	0	0	0	0	0	0	0	0	0	0	0	0	0	0	0	0	0	0	0	0	0	0
30_1e+06_25000_0	0	0	0	0	0	0	0	0	0	0	0	0	0	0	0	0	0	0	0	0	0	0	0	0	0	0	0	0	0	0	0	0	0	0	0	0	0	0	0	0	0	0	0	0	0	0	0	0	0
30_1e+06_25000_1	0	0	0	0	0	0	0	0	0	0	0	0	0	0	0	0	0	0	0	0	0	0	0	0	0	0	0	0	0	0	0	0	0	0	0	0	0	0	0	0	0	0	0	0	0	0	0	0	0
30_1e+06_25000_2	0	0	0	0	0	0	0	0	0	0	0	0	0	0	0	0	0	0	0	0	0	0	0	0	0	0	0	0	0	0	0	0	0	0	0	0	0	0	0	0	0	0	0	0	0	0	0	0	0
30_1e+06_25000_3	0	0	100	100	100	100	0	0	100	100	100	100	0	0	0	0	0	0	0	0	100	100	100	100	0	0	100	100	100	100	0	0	0	0	0	0	0	0	100	100	100	100	0	0	100	100	100	100	0
30_1e+06_25000_4	50	50	100	100	100	100	0	0	100	100	100	100	0	0	0	0	0	0	50	50	100	100	100	100	50	50	100	100	100	100	0	0	0	0	0	0	50	50	100	100	100	100	0	0	100	100	100	100	0
30_1e+06_25000_5	50	50	100	100	100	100	0	0	100	100	100	100	0	0	0	0	0	0	50	50	100	100	100	100	50	50	100	100	100	100	0	0	0	0	0	0	50	50	100	100	100	100	0	0	100	100	100	100	0
30_1e+06_50000_0	0	0	0	0	0	0	0	0	0	0	0	0	0	0	0	0	0	0	0	0	0	0	0	0	0	0	0	0	0	0	0	0	0	0	0	0	0	0	0	0	0	0	0	0	0	0	0	0	0
30_1e+06_50000_1	0	0	0	0	0	0	0	0	0	0	0	0	0	0	0	0	0	0	0	0	0	0	0	0	0	0	0	0	0	0	0	0	0	0	0	0	0	0	0	0	0	0	0	0	0	0	0	0	0
30_1e+06_50000_2	0	0	0	0	0	0	0	0	0	0	0	0	0	0	0	0	0	0	0	0	0	0	0	0	0	0	0	0	0	0	0	0	0	0	0	0	0	0	0	0	0	0	0	0	0	0	0	0	0
30_1e+06_50000_3	0	0	100	100	100	100	0	0	100	100	100	100	0	0	0	0	0	0	0	0	100	100	100	100	0	0	100	100	100	100	0	0	0	0	0	0	0	0	100	100	100	100	0	0	100	100	100	100	0
30_1e+06_50000_4	0	0	100	100	100	100	0	0	100	100	100	100	0	0	0	0	0	0	0	0	100	100	100	100	0	0	100	100	100	100	0	0	0	0	0	0	0	0	100	100	100	100	0	0	100	100	100	100	0
30_1e+06_50000_5	0	0	100	100	100	100	0	0	100	100	100	100	0	0	0	0	0	0	0	0	100	100	100	100	0	0	100	100	100	100	0	0	0	0	0	0	0	0	100	100	100	100	0	0	100	100	100	100	0
30_1e+06_5e+05_0	0	0	0	0	0	0	0	0	0	0	0	0	0	0	0	0	0	0	0	0	0	0	0	0	0	0	0	0	0	0	0	0	0	0	0	0	0	0	0	0	0	0	0	0	0	0	0	0	0
30_1e+06_5e+05_1	0	0	0	0	0	0	0	0	0	0	0	0	0	0	0	0	0	0	0	0	0	0	0	0	0	0	0	0	0	0	0	0	0	0	0	0	0	0	0	0	0	0	0	0	0	0	0	0	0
30_1e+06_5e+05_2	0	0	0	0	0	0	0	0	0	0	0	0	0	0	0	0	0	0	0	0	0	0	0	0	0	0	0	0	0	0	0	0	0	0	0	0	0	0	0	0	0	0	0	0	0	0	0	0	0
30_1e+06_5e+05_3	0	0	0	0	0	0	0	0	0	0	0	0	0	0	0	0	0	0	0	0	0	0	0	0	0	0	0	0	0	0	0	0	0	0	0	0	0	0	0	0	0	0	0	0	0	0	0	0	0
30_1e+06_5e+05_4	0	0	0	0	0	0	0	0	0	0	0	0	0	0	0	0	0	0	0	0	0	0	0	0	0	0	0	0	0	0	0	0	0	0	0	0	0	0	0	0	0	0	0	0	0	0	0	0	0
30_1e+06_5e+05_5	0	0	0	0	0	0	0	0	0	0	0	0	0	0	0	0	0	0	0	0	0	0	0	0	0	0	0	0	0	0	0	0	0	0	0	0	0	0	0	0	0	0	0	0	0	0	0	0	0
30_2e+06_10000_0	0	0	0	0	0	0	0	0	0	0	0	0	0	0	0	0	0	0	0	0	0	0	0	0	0	0	0	0	0	0	0	0	0	0	0	0	0	0	0	0	0	0	0	0	0	0	0	0	0
30_2e+06_10000_1	0	0	0	0	0	0	0	0	0	0	0	0	0	0	0	0	0	0	0	0	0	0	0	0	0	0	0	0	0	0	0	0	0	0	0	0	0	0	0	0	0	0	0	0	0	0	0	0	0
30_2e+06_10000_2	0	0	0	100	100	100	0	0	0	0	0	0	0	0	0	0	0	0	0	0	0	100	100	100	0	0	0	100	100	100	0	0	0	0	0	0	0	0	0	100	100	100	0	0	0	0	0	0	0
30_2e+06_10000_3	25	25	75	100	100	100	0	0	50	50	75	75	0	0	0	0	0	0	25	25	75	100	100	100	25	25	75	100	100	100	0	0	0	0	0	0	25	25	75	100	100	100	0	0	50	50	75	75	0
30_2e+06_10000_4	20	40	80	100	100	100	0	20	60	60	80	80	0	0	0	0	0	0	20	40	80	100	100	100	20	40	80	100	100	100	0	0	0	0	0	0	20	40	80	100	100	100	0	20	60	60	80	80	0
30_2e+06_10000_5	33.3333	50	83.3333	100	100	100	0	16.6667	66.6667	66.6667	83.3333	83.3333	0	0	0	0	0	0	33.3333	50	83.3333	100	100	100	33.3333	50	83.3333	100	100	100	0	0	0	0	0	0	33.3333	50	83.3333	100	100	100	0	16.6667	66.6667	66.6667	83.3333	83.3333	0
30_2e+06_1e+05_0	0	0	0	0	0	0	0	0	0	0	0	0	0	0	0	0	0	0	0	0	0	0	0	0	0	0	0	0	0	0	0	0	0	0	0	0	0	0	0	0	0	0	0	0	0	0	0	0	0
30_2e+06_1e+05_1	0	0	0	0	0	0	0	0	0	0	0	0	0	0	0	0	0	0	0	0	0	0	0	0	0	0	0	0	0	0	0	0	0	0	0	0	0	0	0	0	0	0	0	0	0	0	0	0	0
30_2e+06_1e+05_2	0	0	0	0	0	0	0	0	0	0	0	0	0	0	0	0	0	0	0	0	0	0	0	0	0	0	0	0	0	0	0	0	0	0	0	0	0	0	0	0	0	0	0	0	0	0	0	0	0
30_2e+06_1e+05_3	0	0	0	0	0	0	0	0	0	0	0	0	0	0	0	0	0	0	0	0	0	0	0	0	0	0	0	0	0	0	0	0	0	0	0	0	0	0	0	0	0	0	0	0	0	0	0	0	0
30_2e+06_1e+05_4	0	0	0	0	0	0	0	0	0	0	0	0	0	0	0	0	0	0	0	0	0	0	0	0	0	0	0	0	0	0	0	0	0	0	0	0	0	0	0	0	0	0	0	0	0	0	0	0	0
30_2e+06_1e+05_5	0	0	0	0	0	0	0	0	0	0	0	0	0	0	0	0	0	0	0	0	0	0	0	0	0	0	0	0	0	0	0	0	0	0	0	0	0	0	0	0	0	0	0	0	0	0	0	0	0
30_2e+06_1e+06_0	0	0	0	0	0	0	0	0	0	0	0	0	0	0	0	0	0	0	0	0	0	0	0	0	0	0	0	0	0	0	0	0	0	0	0	0	0	0	0	0	0	0	0	0	0	0	0	0	0
30_2e+06_1e+06_1	0	0	0	0	0	0	0	0	0	0	0	0	0	0	0	0	0	0	0	0	0	0	0	0	0	0	0	0	0	0	0	0	0	0	0	0	0	0	0	0	0	0	0	0	0	0	0	0	0
30_2e+06_1e+06_2	0	0	0	0	0	0	0	0	0	0	0	0	0	0	0	0	0	0	0	0	0	0	0	0	0	0	0	0	0	0	0	0	0	0	0	0	0	0	0	0	0	0	0	0	0	0	0	0	0
30_2e+06_1e+06_3	0	0	0	0	0	0	0	0	0	0	0	0	0	0	0	0	0	0	0	0	0	0	0	0	0	0	0	0	0	0	0	0	0	0	0	0	0	0	0	0	0	0	0	0	0	0	0	0	0
30_2e+06_1e+06_4	0	0	0	0	0	0	0	0	0	0	0	0	0	0	0	0	0	0	0	0	0	0	0	0	0	0	0	0	0	0	0	0	0	0	0	0	0	0	0	0	0	0	0	0	0	0	0	0	0
30_2e+06_1e+06_5	0	0	0	0	0	0	0	0	0	0	0	0	0	0	0	0	0	0	0	0	0	0	0	0	0	0	0	0	0	0	0	0	0	0	0	0	0	0	0	0	0	0	0	0	0	0	0	0	0
30_2e+06_25000_0	0	0	0	0	0	0	0	0	0	0	0	0	0	0	0	0	0	0	0	0	0	0	0	0	0	0	0	0	0	0	0	0	0	0	0	0	0	0	0	0	0	0	0	0	0	0	0	0	0
30_2e+06_25000_1	0	0	0	0	0	0	0	0	0	0	0	0	0	0	0	0	0	0	0	0	0	0	0	0	0	0	0	0	0	0	0	0	0	0	0	0	0	0	0	0	0	0	0	0	0	0	0	0	0
30_2e+06_25000_2	0	0	0	0	0	0	0	0	0	0	0	0	0	0	0	0	0	0	0	0	0	0	0	0	0	0	0	0	0	0	0	0	0	0	0	0	0	0	0	0	0	0	0	0	0	0	0	0	0
30_2e+06_25000_3	0	0	100	100	100	100	0	0	100	100	100	100	0	0	0	0	0	0	0	0	100	100	100	100	0	0	100	100	100	100	0	0	0	0	0	0	0	0	100	100	100	100	0	0	100	100	100	100	0
30_2e+06_25000_4	50	50	100	100	100	100	0	0	100	100	100	100	0	0	0	0	0	0	50	50	100	100	100	100	50	50	100	100	100	100	0	0	0	0	0	0	50	50	100	100	100	100	0	0	100	100	100	100	0
30_2e+06_25000_5	50	50	100	100	100	100	0	0	100	100	100	100	0	0	0	0	0	0	50	50	100	100	100	100	50	50	100	100	100	100	0	0	0	0	0	0	50	50	100	100	100	100	0	0	100	100	100	100	0
30_2e+06_50000_0	0	0	0	0	0	0	0	0	0	0	0	0	0	0	0	0	0	0	0	0	0	0	0	0	0	0	0	0	0	0	0	0	0	0	0	0	0	0	0	0	0	0	0	0	0	0	0	0	0
30_2e+06_50000_1	0	0	0	0	0	0	0	0	0	0	0	0	0	0	0	0	0	0	0	0	0	0	0	0	0	0	0	0	0	0	0	0	0	0	0	0	0	0	0	0	0	0	0	0	0	0	0	0	0
30_2e+06_50000_2	0	0	0	0	0	0	0	0	0	0	0	0	0	0	0	0	0	0	0	0	0	0	0	0	0	0	0	0	0	0	0	0	0	0	0	0	0	0	0	0	0	0	0	0	0	0	0	0	0
30_2e+06_50000_3	0	0	100	100	100	100	0	0	100	100	100	100	0	0	0	0	0	0	0	0	100	100	100	100	0	0	100	100	100	100	0	0	0	0	0	0	0	0	100	100	100	100	0	0	100	100	100	100	0
30_2e+06_50000_4	0	0	100	100	100	100	0	0	100	100	100	100	0	0	0	0	0	0	0	0	100	100	100	100	0	0	100	100	100	100	0	0	0	0	0	0	0	0	100	100	100	100	0	0	100	100	100	100	0
30_2e+06_50000_5	0	0	100	100	100	100	0	0	100	100	100	100	0	0	0	0	0	0	0	0	100	100	100	100	0	0	100	100	100	100	0	0	0	0	0	0	0	0	100	100	100	100	0	0	100	100	100	100	0
30_2e+06_5e+05_0	0	0	0	0	0	0	0	0	0	0	0	0	0	0	0	0	0	0	0	0	0	0	0	0	0	0	0	0	0	0	0	0	0	0	0	0	0	0	0	0	0	0	0	0	0	0	0	0	0
30_2e+06_5e+05_1	0	0	0	0	0	0	0	0	0	0	0	0	0	0	0	0	0	0	0	0	0	0	0	0	0	0	0	0	0	0	0	0	0	0	0	0	0	0	0	0	0	0	0	0	0	0	0	0	0
30_2e+06_5e+05_2	0	0	0	0	0	0	0	0	0	0	0	0	0	0	0	0	0	0	0	0	0	0	0	0	0	0	0	0	0	0	0	0	0	0	0	0	0	0	0	0	0	0	0	0	0	0	0	0	0
30_2e+06_5e+05_3	0	0	0	0	0	0	0	0	0	0	0	0	0	0	0	0	0	0	0	0	0	0	0	0	0	0	0	0	0	0	0	0	0	0	0	0	0	0	0	0	0	0	0	0	0	0	0	0	0
30_2e+06_5e+05_4	0	0	0	0	0	0	0	0	0	0	0	0	0	0	0	0	0	0	0	0	0	0	0	0	0	0	0	0	0	0	0	0	0	0	0	0	0	0	0	0	0	0	0	0	0	0	0	0	0
30_2e+06_5e+05_5	0	0	0	0	0	0	0	0	0	0	0	0	0	0	0	0	0	0	0	0	0	0	0	0	0	0	0	0	0	0	0	0	0	0	0	0	0	0	0	0	0	0	0	0	0	0	0	0	0
30_5e+05_10000_0	0	0	0	0	0	0	0	0	0	0	0	0	0	0	0	0	0	0	0	0	0	0	0	0	0	0	0	0	0	0	0	0	0	0	0	0	0	0	0	0	0	0	0	0	0	0	0	0	0
30_5e+05_10000_1	0	0	0	0	0	0	0	0	0	0	0	0	0	0	0	0	0	0	0	0	0	0	0	0	0	0	0	0	0	0	0	0	0	0	0	0	0	0	0	0	0	0	0	0	0	0	0	0	0
30_5e+05_10000_2	0	0	0	100	100	100	0	0	0	0	0	0	0	0	0	0	0	0	0	0	0	100	100	100	0	0	0	100	100	100	0	0	0	0	0	0	0	0	0	100	100	100	0	0	0	0	0	0	0
30_5e+05_10000_3	25	25	75	100	100	100	0	0	50	50	75	75	0	0	0	0	0	0	25	25	75	100	100	100	25	25	75	100	100	100	0	0	0	0	0	0	25	25	75	100	100	100	0	0	50	50	75	75	0
30_5e+05_10000_4	20	40	80	100	100	100	0	20	60	60	80	80	0	0	0	0	0	0	20	40	80	100	100	100	20	40	80	100	100	100	0	0	0	0	0	0	20	40	80	100	100	100	0	20	60	60	80	80	0
30_5e+05_10000_5	33.3333	50	83.3333	100	100	100	0	16.6667	66.6667	66.6667	83.3333	83.3333	0	0	0	0	0	0	33.3333	50	83.3333	100	100	100	33.3333	50	83.3333	100	100	100	0	0	0	0	0	0	33.3333	50	83.3333	100	100	100	0	16.6667	66.6667	66.6667	83.3333	83.3333	0
30_5e+05_1e+05_0	0	0	0	0	0	0	0	0	0	0	0	0	0	0	0	0	0	0	0	0	0	0	0	0	0	0	0	0	0	0	0	0	0	0	0	0	0	0	0	0	0	0	0	0	0	0	0	0	0
30_5e+05_1e+05_1	0	0	0	0	0	0	0	0	0	0	0	0	0	0	0	0	0	0	0	0	0	0	0	0	0	0	0	0	0	0	0	0	0	0	0	0	0	0	0	0	0	0	0	0	0	0	0	0	0
30_5e+05_1e+05_2	0	0	0	0	0	0	0	0	0	0	0	0	0	0	0	0	0	0	0	0	0	0	0	0	0	0	0	0	0	0	0	0	0	0	0	0	0	0	0	0	0	0	0	0	0	0	0	0	0
30_5e+05_1e+05_3	0	0	0	0	0	0	0	0	0	0	0	0	0	0	0	0	0	0	0	0	0	0	0	0	0	0	0	0	0	0	0	0	0	0	0	0	0	0	0	0	0	0	0	0	0	0	0	0	0
30_5e+05_1e+05_4	0	0	0	0	0	0	0	0	0	0	0	0	0	0	0	0	0	0	0	0	0	0	0	0	0	0	0	0	0	0	0	0	0	0	0	0	0	0	0	0	0	0	0	0	0	0	0	0	0
30_5e+05_1e+05_5	0	0	0	0	0	0	0	0	0	0	0	0	0	0	0	0	0	0	0	0	0	0	0	0	0	0	0	0	0	0	0	0	0	0	0	0	0	0	0	0	0	0	0	0	0	0	0	0	0
30_5e+05_1e+06_0	0	0	0	0	0	0	0	0	0	0	0	0	0	0	0	0	0	0	0	0	0	0	0	0	0	0	0	0	0	0	0	0	0	0	0	0	0	0	0	0	0	0	0	0	0	0	0	0	0
30_5e+05_1e+06_1	0	0	0	0	0	0	0	0	0	0	0	0	0	0	0	0	0	0	0	0	0	0	0	0	0	0	0	0	0	0	0	0	0	0	0	0	0	0	0	0	0	0	0	0	0	0	0	0	0
30_5e+05_1e+06_2	0	0	0	0	0	0	0	0	0	0	0	0	0	0	0	0	0	0	0	0	0	0	0	0	0	0	0	0	0	0	0	0	0	0	0	0	0	0	0	0	0	0	0	0	0	0	0	0	0
30_5e+05_1e+06_3	0	0	0	0	0	0	0	0	0	0	0	0	0	0	0	0	0	0	0	0	0	0	0	0	0	0	0	0	0	0	0	0	0	0	0	0	0	0	0	0	0	0	0	0	0	0	0	0	0
30_5e+05_1e+06_4	0	0	0	0	0	0	0	0	0	0	0	0	0	0	0	0	0	0	0	0	0	0	0	0	0	0	0	0	0	0	0	0	0	0	0	0	0	0	0	0	0	0	0	0	0	0	0	0	0
30_5e+05_1e+06_5	0	0	0	0	0	0	0	0	0	0	0	0	0	0	0	0	0	0	0	0	0	0	0	0	0	0	0	0	0	0	0	0	0	0	0	0	0	0	0	0	0	0	0	0	0	0	0	0	0
30_5e+05_25000_0	0	0	0	0	0	0	0	0	0	0	0	0	0	0	0	0	0	0	0	0	0	0	0	0	0	0	0	0	0	0	0	0	0	0	0	0	0	0	0	0	0	0	0	0	0	0	0	0	0
30_5e+05_25000_1	0	0	0	0	0	0	0	0	0	0	0	0	0	0	0	0	0	0	0	0	0	0	0	0	0	0	0	0	0	0	0	0	0	0	0	0	0	0	0	0	0	0	0	0	0	0	0	0	0
30_5e+05_25000_2	0	0	0	0	0	0	0	0	0	0	0	0	0	0	0	0	0	0	0	0	0	0	0	0	0	0	0	0	0	0	0	0	0	0	0	0	0	0	0	0	0	0	0	0	0	0	0	0	0
30_5e+05_25000_3	0	0	100	100	100	100	0	0	100	100	100	100	0	0	0	0	0	0	0	0	100	100	100	100	0	0	100	100	100	100	0	0	0	0	0	0	0	0	100	100	100	100	0	0	100	100	100	100	0
30_5e+05_25000_4	50	50	100	100	100	100	0	0	100	100	100	100	0	0	0	0	0	0	50	50	100	100	100	100	50	50	100	100	100	100	0	0	0	0	0	0	50	50	100	100	100	100	0	0	100	100	100	100	0
30_5e+05_25000_5	50	50	100	100	100	100	0	0	100	100	100	100	0	0	0	0	0	0	50	50	100	100	100	100	50	50	100	100	100	100	0	0	0	0	0	0	50	50	100	100	100	100	0	0	100	100	100	100	0
30_5e+05_50000_0	0	0	0	0	0	0	0	0	0	0	0	0	0	0	0	0	0	0	0	0	0	0	0	0	0	0	0	0	0	0	0	0	0	0	0	0	0	0	0	0	0	0	0	0	0	0	0	0	0
30_5e+05_50000_1	0	0	0	0	0	0	0	0	0	0	0	0	0	0	0	0	0	0	0	0	0	0	0	0	0	0	0	0	0	0	0	0	0	0	0	0	0	0	0	0	0	0	0	0	0	0	0	0	0
30_5e+05_50000_2	0	0	0	0	0	0	0	0	0	0	0	0	0	0	0	0	0	0	0	0	0	0	0	0	0	0	0	0	0	0	0	0	0	0	0	0	0	0	0	0	0	0	0	0	0	0	0	0	0
30_5e+05_50000_3	0	0	100	100	100	100	0	0	100	100	100	100	0	0	0	0	0	0	0	0	100	100	100	100	0	0	100	100	100	100	0	0	0	0	0	0	0	0	100	100	100	100	0	0	100	100	100	100	0
30_5e+05_50000_4	0	0	100	100	100	100	0	0	100	100	100	100	0	0	0	0	0	0	0	0	100	100	100	100	0	0	100	100	100	100	0	0	0	0	0	0	0	0	100	100	100	100	0	0	100	100	100	100	0
30_5e+05_50000_5	0	0	100	100	100	100	0	0	100	100	100	100	0	0	0	0	0	0	0	0	100	100	100	100	0	0	100	100	100	100	0	0	0	0	0	0	0	0	100	100	100	100	0	0	100	100	100	100	0
30_5e+05_5e+05_0	0	0	0	0	0	0	0	0	0	0	0	0	0	0	0	0	0	0	0	0	0	0	0	0	0	0	0	0	0	0	0	0	0	0	0	0	0	0	0	0	0	0	0	0	0	0	0	0	0
30_5e+05_5e+05_1	0	0	0	0	0	0	0	0	0	0	0	0	0	0	0	0	0	0	0	0	0	0	0	0	0	0	0	0	0	0	0	0	0	0	0	0	0	0	0	0	0	0	0	0	0	0	0	0	0
30_5e+05_5e+05_2	0	0	0	0	0	0	0	0	0	0	0	0	0	0	0	0	0	0	0	0	0	0	0	0	0	0	0	0	0	0	0	0	0	0	0	0	0	0	0	0	0	0	0	0	0	0	0	0	0
30_5e+05_5e+05_3	0	0	0	0	0	0	0	0	0	0	0	0	0	0	0	0	0	0	0	0	0	0	0	0	0	0	0	0	0	0	0	0	0	0	0	0	0	0	0	0	0	0	0	0	0	0	0	0	0
30_5e+05_5e+05_4	0	0	0	0	0	0	0	0	0	0	0	0	0	0	0	0	0	0	0	0	0	0	0	0	0	0	0	0	0	0	0	0	0	0	0	0	0	0	0	0	0	0	0	0	0	0	0	0	0
30_5e+05_5e+05_5	0	0	0	0	0	0	0	0	0	0	0	0	0	0	0	0	0	0	0	0	0	0	0	0	0	0	0	0	0	0	0	0	0	0	0	0	0	0	0	0	0	0	0	0	0	0	0	0	0
5_1e+06_10000_0	21.4286	57.1429	85.7143	92.8571	100	100	0	21.4286	57.1429	64.2857	78.5714	85.7143	0	0	0	0	0	0	21.4286	57.1429	85.7143	92.8571	100	100	21.4286	57.1429	85.7143	92.8571	100	100	0	0	0	7.14286	7.14286	7.14286	21.4286	57.1429	85.7143	92.8571	100	100	0	21.4286	57.1429	64.2857	78.5714	85.7143	0
5_1e+06_10000_1	20	50	80	95	100	100	0	15	60	65	75	80	0	0	0	0	0	0	20	50	80	95	100	100	20	50	80	95	100	100	0	0	0	0	0	0	20	50	80	95	100	100	0	15	60	65	75	80	0
5_1e+06_10000_2	19.0476	52.381	80.9524	95.2381	100	100	0	19.0476	57.1429	61.9048	76.1905	80.9524	0	0	0	0	0	0	19.0476	52.381	80.9524	95.2381	100	100	19.0476	52.381	80.9524	95.2381	100	100	0	0	0	0	0	0	19.0476	52.381	80.9524	95.2381	100	100	0	19.0476	57.1429	61.9048	76.1905	80.9524	0
5_1e+06_10000_3	20	55	80	95	100	100	0	20	55	60	75	80	0	0	0	0	0	0	20	55	80	95	100	100	20	55	80	95	100	100	0	0	0	0	0	0	20	55	80	95	100	100	0	20	55	60	75	80	0
5_1e+06_10000_4	15	50	75	90	95	95	0	20	50	55	70	75	0	0	0	0	0	0	15	50	75	90	95	95	15	50	75	90	95	95	0	0	0	0	0	0	15	50	75	90	95	95	0	20	50	55	70	75	0
5_1e+06_10000_5	13.0435	52.1739	73.913	86.9565	91.3043	91.3043	0	21.7391	47.8261	52.1739	65.2174	73.913	0	0	0	0	0	0	13.0435	52.1739	73.913	86.9565	91.3043	91.3043	13.0435	52.1739	73.913	86.9565	91.3043	91.3043	0	0	0	0	0	0	13.0435	52.1739	73.913	86.9565	91.3043	91.3043	0	21.7391	47.8261	52.1739	65.2174	73.913	0
5_1e+06_1e+05_0	0	0	0	0	0	0	0	0	0	0	0	0	0	0	0	0	0	0	0	0	0	0	0	0	0	0	0	0	0	0	0	0	0	0	0	0	0	0	0	0	0	0	0	0	0	0	0	0	0
5_1e+06_1e+05_1	0	0	0	0	0	0	0	0	0	0	0	0	0	0	0	0	0	0	0	0	0	0	0	0	0	0	0	0	0	0	0	0	0	0	0	0	0	0	0	0	0	0	0	0	0	0	0	0	0
5_1e+06_1e+05_2	0	0	0	0	0	0	0	0	0	0	0	0	0	0	0	0	0	0	0	0	0	0	0	0	0	0	0	0	0	0	0	0	0	0	0	0	0	0	0	0	0	0	0	0	0	0	0	0	0
5_1e+06_1e+05_3	0	0	0	0	0	0	0	0	0	0	0	0	0	0	0	0	0	0	0	0	0	0	0	0	0	0	0	0	0	0	0	0	0	0	0	0	0	0	0	0	0	0	0	0	0	0	0	0	0
5_1e+06_1e+05_4	0	0	0	0	0	0	0	0	0	0	0	0	0	0	0	0	0	0	0	0	0	0	0	0	0	0	0	0	0	0	0	0	0	0	0	0	0	0	0	0	0	0	0	0	0	0	0	0	0
5_1e+06_1e+05_5	0	0	0	0	0	0	0	0	0	0	0	0	0	0	0	0	0	0	0	0	0	0	0	0	0	0	0	0	0	0	0	0	0	0	0	0	0	0	0	0	0	0	0	0	0	0	0	0	0
5_1e+06_1e+06_0	0	0	0	0	0	0	0	0	0	0	0	0	0	0	0	0	0	0	0	0	0	0	0	0	0	0	0	0	0	0	0	0	0	0	0	0	0	0	0	0	0	0	0	0	0	0	0	0	0
5_1e+06_1e+06_1	0	0	0	0	0	0	0	0	0	0	0	0	0	0	0	0	0	0	0	0	0	0	0	0	0	0	0	0	0	0	0	0	0	0	0	0	0	0	0	0	0	0	0	0	0	0	0	0	0
5_1e+06_1e+06_2	0	0	0	0	0	0	0	0	0	0	0	0	0	0	0	0	0	0	0	0	0	0	0	0	0	0	0	0	0	0	0	0	0	0	0	0	0	0	0	0	0	0	0	0	0	0	0	0	0
5_1e+06_1e+06_3	0	0	0	0	0	0	0	0	0	0	0	0	0	0	0	0	0	0	0	0	0	0	0	0	0	0	0	0	0	0	0	0	0	0	0	0	0	0	0	0	0	0	0	0	0	0	0	0	0
5_1e+06_1e+06_4	0	0	0	0	0	0	0	0	0	0	0	0	0	0	0	0	0	0	0	0	0	0	0	0	0	0	0	0	0	0	0	0	0	0	0	0	0	0	0	0	0	0	0	0	0	0	0	0	0
5_1e+06_1e+06_5	0	0	0	0	0	0	0	0	0	0	0	0	0	0	0	0	0	0	0	0	0	0	0	0	0	0	0	0	0	0	0	0	0	0	0	0	0	0	0	0	0	0	0	0	0	0	0	0	0
5_1e+06_25000_0	0	0	100	100	100	100	0	0	100	100	100	100	0	0	0	0	0	0	0	0	100	100	100	100	0	0	100	100	100	100	0	0	0	0	0	0	0	0	100	100	100	100	0	0	100	100	100	100	0
5_1e+06_25000_1	0	0	100	100	100	100	0	0	100	100	100	100	0	0	0	0	0	0	0	0	100	100	100	100	0	0	100	100	100	100	0	0	0	0	0	0	0	0	100	100	100	100	0	0	100	100	100	100	0
5_1e+06_25000_2	0	0	100	100	100	100	0	0	100	100	100	100	0	0	0	0	0	0	0	0	100	100	100	100	0	0	100	100	100	100	0	0	0	0	0	0	0	0	100	100	100	100	0	0	100	100	100	100	0
5_1e+06_25000_3	0	0	100	100	100	100	0	0	100	100	100	100	0	0	0	0	0	0	0	0	100	100	100	100	0	0	100	100	100	100	0	0	0	0	0	0	0	0	100	100	100	100	0	0	100	100	100	100	0
5_1e+06_25000_4	33.3333	33.3333	100	100	100	100	0	0	100	100	100	100	0	0	0	0	0	0	33.3333	33.3333	100	100	100	100	33.3333	33.3333	100	100	100	100	0	0	0	0	0	0	33.3333	33.3333	100	100	100	100	0	0	100	100	100	100	0
5_1e+06_25000_5	33.3333	33.3333	100	100	100	100	0	0	100	100	100	100	0	0	0	0	0	0	33.3333	33.3333	100	100	100	100	33.3333	33.3333	100	100	100	100	0	0	0	0	0	0	33.3333	33.3333	100	100	100	100	0	0	100	100	100	100	0
5_1e+06_50000_0	0	0	0	0	0	0	0	0	0	0	0	0	0	0	0	0	0	0	0	0	0	0	0	0	0	0	0	0	0	0	0	0	0	0	0	0	0	0	0	0	0	0	0	0	0	0	0	0	0
5_1e+06_50000_1	0	0	100	100	100	100	0	0	100	100	100	100	0	0	0	0	0	0	0	0	100	100	100	100	0	0	100	100	100	100	0	0	0	0	0	0	0	0	100	100	100	100	0	0	100	100	100	100	0
5_1e+06_50000_2	0	0	100	100	100	100	0	0	100	100	100	100	0	0	0	0	0	0	0	0	100	100	100	100	0	0	100	100	100	100	0	0	0	0	0	0	0	0	100	100	100	100	0	0	100	100	100	100	0
5_1e+06_50000_3	0	0	100	100	100	100	0	0	100	100	100	100	0	0	0	0	0	0	0	0	100	100	100	100	0	0	100	100	100	100	0	0	0	0	0	0	0	0	100	100	100	100	0	0	100	100	100	100	0
5_1e+06_50000_4	0	0	100	100	100	100	0	0	100	100	100	100	0	0	0	0	0	0	0	0	100	100	100	100	0	0	100	100	100	100	0	0	0	0	0	0	0	0	100	100	100	100	0	0	100	100	100	100	0
5_1e+06_50000_5	0	0	100	100	100	100	0	0	100	100	100	100	0	0	0	0	0	0	0	0	100	100	100	100	0	0	100	100	100	100	0	0	0	0	0	0	0	0	100	100	100	100	0	0	100	100	100	100	0
5_1e+06_5e+05_0	0	0	0	0	0	0	0	0	0	0	0	0	0	0	0	0	0	0	0	0	0	0	0	0	0	0	0	0	0	0	0	0	0	0	0	0	0	0	0	0	0	0	0	0	0	0	0	0	0
5_1e+06_5e+05_1	0	0	0	0	0	0	0	0	0	0	0	0	0	0	0	0	0	0	0	0	0	0	0	0	0	0	0	0	0	0	0	0	0	0	0	0	0	0	0	0	0	0	0	0	0	0	0	0	0
5_1e+06_5e+05_2	0	0	0	0	0	0	0	0	0	0	0	0	0	0	0	0	0	0	0	0	0	0	0	0	0	0	0	0	0	0	0	0	0	0	0	0	0	0	0	0	0	0	0	0	0	0	0	0	0
5_1e+06_5e+05_3	0	0	0	0	0	0	0	0	0	0	0	0	0	0	0	0	0	0	0	0	0	0	0	0	0	0	0	0	0	0	0	0	0	0	0	0	0	0	0	0	0	0	0	0	0	0	0	0	0
5_1e+06_5e+05_4	0	0	0	0	0	0	0	0	0	0	0	0	0	0	0	0	0	0	0	0	0	0	0	0	0	0	0	0	0	0	0	0	0	0	0	0	0	0	0	0	0	0	0	0	0	0	0	0	0
5_1e+06_5e+05_5	0	0	0	0	0	0	0	0	0	0	0	0	0	0	0	0	0	0	0	0	0	0	0	0	0	0	0	0	0	0	0	0	0	0	0	0	0	0	0	0	0	0	0	0	0	0	0	0	0
5_2e+06_10000_0	21.4286	57.1429	85.7143	92.8571	100	100	0	21.4286	57.1429	64.2857	78.5714	85.7143	0	0	0	0	0	0	21.4286	57.1429	85.7143	92.8571	100	100	21.4286	57.1429	85.7143	92.8571	100	100	0	0	0	7.14286	7.14286	7.14286	21.4286	57.1429	85.7143	92.8571	100	100	0	21.4286	57.1429	64.2857	78.5714	85.7143	0
5_2e+06_10000_1	20	50	80	95	100	100	0	15	60	65	75	80	0	0	0	0	0	0	20	50	80	95	100	100	20	50	80	95	100	100	0	0	0	0	0	0	20	50	80	95	100	100	0	15	60	65	75	80	0
5_2e+06_10000_2	19.0476	52.381	80.9524	95.2381	100	100	0	19.0476	57.1429	61.9048	76.1905	80.9524	0	0	0	0	0	0	19.0476	52.381	80.9524	95.2381	100	100	19.0476	52.381	80.9524	95.2381	100	100	0	0	0	0	0	0	19.0476	52.381	80.9524	95.2381	100	100	0	19.0476	57.1429	61.9048	76.1905	80.9524	0
5_2e+06_10000_3	20	55	80	95	100	100	0	20	55	60	75	80	0	0	0	0	0	0	20	55	80	95	100	100	20	55	80	95	100	100	0	0	0	0	0	0	20	55	80	95	100	100	0	20	55	60	75	80	0
5_2e+06_10000_4	15	50	75	90	95	95	0	20	50	55	70	75	0	0	0	0	0	0	15	50	75	90	95	95	15	50	75	90	95	95	0	0	0	0	0	0	15	50	75	90	95	95	0	20	50	55	70	75	0
5_2e+06_10000_5	13.0435	52.1739	73.913	86.9565	91.3043	91.3043	0	21.7391	47.8261	52.1739	65.2174	73.913	0	0	0	0	0	0	13.0435	52.1739	73.913	86.9565	91.3043	91.3043	13.0435	52.1739	73.913	86.9565	91.3043	91.3043	0	0	0	0	0	0	13.0435	52.1739	73.913	86.9565	91.3043	91.3043	0	21.7391	47.8261	52.1739	65.2174	73.913	0
5_2e+06_1e+05_0	0	0	0	0	0	0	0	0	0	0	0	0	0	0	0	0	0	0	0	0	0	0	0	0	0	0	0	0	0	0	0	0	0	0	0	0	0	0	0	0	0	0	0	0	0	0	0	0	0
5_2e+06_1e+05_1	0	0	0	0	0	0	0	0	0	0	0	0	0	0	0	0	0	0	0	0	0	0	0	0	0	0	0	0	0	0	0	0	0	0	0	0	0	0	0	0	0	0	0	0	0	0	0	0	0
5_2e+06_1e+05_2	0	0	0	0	0	0	0	0	0	0	0	0	0	0	0	0	0	0	0	0	0	0	0	0	0	0	0	0	0	0	0	0	0	0	0	0	0	0	0	0	0	0	0	0	0	0	0	0	0
5_2e+06_1e+05_3	0	0	0	0	0	0	0	0	0	0	0	0	0	0	0	0	0	0	0	0	0	0	0	0	0	0	0	0	0	0	0	0	0	0	0	0	0	0	0	0	0	0	0	0	0	0	0	0	0
5_2e+06_1e+05_4	0	0	0	0	0	0	0	0	0	0	0	0	0	0	0	0	0	0	0	0	0	0	0	0	0	0	0	0	0	0	0	0	0	0	0	0	0	0	0	0	0	0	0	0	0	0	0	0	0
5_2e+06_1e+05_5	0	0	0	0	0	0	0	0	0	0	0	0	0	0	0	0	0	0	0	0	0	0	0	0	0	0	0	0	0	0	0	0	0	0	0	0	0	0	0	0	0	0	0	0	0	0	0	0	0
5_2e+06_1e+06_0	0	0	0	0	0	0	0	0	0	0	0	0	0	0	0	0	0	0	0	0	0	0	0	0	0	0	0	0	0	0	0	0	0	0	0	0	0	0	0	0	0	0	0	0	0	0	0	0	0
5_2e+06_1e+06_1	0	0	0	0	0	0	0	0	0	0	0	0	0	0	0	0	0	0	0	0	0	0	0	0	0	0	0	0	0	0	0	0	0	0	0	0	0	0	0	0	0	0	0	0	0	0	0	0	0
5_2e+06_1e+06_2	0	0	0	0	0	0	0	0	0	0	0	0	0	0	0	0	0	0	0	0	0	0	0	0	0	0	0	0	0	0	0	0	0	0	0	0	0	0	0	0	0	0	0	0	0	0	0	0	0
5_2e+06_1e+06_3	0	0	0	0	0	0	0	0	0	0	0	0	0	0	0	0	0	0	0	0	0	0	0	0	0	0	0	0	0	0	0	0	0	0	0	0	0	0	0	0	0	0	0	0	0	0	0	0	0
5_2e+06_1e+06_4	0	0	0	0	0	0	0	0	0	0	0	0	0	0	0	0	0	0	0	0	0	0	0	0	0	0	0	0	0	0	0	0	0	0	0	0	0	0	0	0	0	0	0	0	0	0	0	0	0
5_2e+06_1e+06_5	0	0	0	0	0	0	0	0	0	0	0	0	0	0	0	0	0	0	0	0	0	0	0	0	0	0	0	0	0	0	0	0	0	0	0	0	0	0	0	0	0	0	0	0	0	0	0	0	0
5_2e+06_25000_0	0	0	100	100	100	100	0	0	100	100	100	100	0	0	0	0	0	0	0	0	100	100	100	100	0	0	100	100	100	100	0	0	0	0	0	0	0	0	100	100	100	100	0	0	100	100	100	100	0
5_2e+06_25000_1	0	0	100	100	100	100	0	0	100	100	100	100	0	0	0	0	0	0	0	0	100	100	100	100	0	0	100	100	100	100	0	0	0	0	0	0	0	0	100	100	100	100	0	0	100	100	100	100	0
5_2e+06_25000_2	0	0	100	100	100	100	0	0	100	100	100	100	0	0	0	0	0	0	0	0	100	100	100	100	0	0	100	100	100	100	0	0	0	0	0	0	0	0	100	100	100	100	0	0	100	100	100	100	0
5_2e+06_25000_3	0	0	100	100	100	100	0	0	100	100	100	100	0	0	0	0	0	0	0	0	100	100	100	100	0	0	100	100	100	100	0	0	0	0	0	0	0	0	100	100	100	100	0	0	100	100	100	100	0
5_2e+06_25000_4	33.3333	33.3333	100	100	100	100	0	0	100	100	100	100	0	0	0	0	0	0	33.3333	33.3333	100	100	100	100	33.3333	33.3333	100	100	100	100	0	0	0	0	0	0	33.3333	33.3333	100	100	100	100	0	0	100	100	100	100	0
5_2e+06_25000_5	33.3333	33.3333	100	100	100	100	0	0	100	100	100	100	0	0	0	0	0	0	33.3333	33.3333	100	100	100	100	33.3333	33.3333	100	100	100	100	0	0	0	0	0	0	33.3333	33.3333	100	100	100	100	0	0	100	100	100	100	0
5_2e+06_50000_0	0	0	0	0	0	0	0	0	0	0	0	0	0	0	0	0	0	0	0	0	0	0	0	0	0	0	0	0	0	0	0	0	0	0	0	0	0	0	0	0	0	0	0	0	0	0	0	0	0
5_2e+06_50000_1	0	0	100	100	100	100	0	0	100	100	100	100	0	0	0	0	0	0	0	0	100	100	100	100	0	0	100	100	100	100	0	0	0	0	0	0	0	0	100	100	100	100	0	0	100	100	100	100	0
5_2e+06_50000_2	0	0	100	100	100	100	0	0	100	100	100	100	0	0	0	0	0	0	0	0	100	100	100	100	0	0	100	100	100	100	0	0	0	0	0	0	0	0	100	100	100	100	0	0	100	100	100	100	0
5_2e+06_50000_3	0	0	100	100	100	100	0	0	100	100	100	100	0	0	0	0	0	0	0	0	100	100	100	100	0	0	100	100	100	100	0	0	0	0	0	0	0	0	100	100	100	100	0	0	100	100	100	100	0
5_2e+06_50000_4	0	0	100	100	100	100	0	0	100	100	100	100	0	0	0	0	0	0	0	0	100	100	100	100	0	0	100	100	100	100	0	0	0	0	0	0	0	0	100	100	100	100	0	0	100	100	100	100	0
5_2e+06_50000_5	0	0	100	100	100	100	0	0	100	100	100	100	0	0	0	0	0	0	0	0	100	100	100	100	0	0	100	100	100	100	0	0	0	0	0	0	0	0	100	100	100	100	0	0	100	100	100	100	0
5_2e+06_5e+05_0	0	0	0	0	0	0	0	0	0	0	0	0	0	0	0	0	0	0	0	0	0	0	0	0	0	0	0	0	0	0	0	0	0	0	0	0	0	0	0	0	0	0	0	0	0	0	0	0	0
5_2e+06_5e+05_1	0	0	0	0	0	0	0	0	0	0	0	0	0	0	0	0	0	0	0	0	0	0	0	0	0	0	0	0	0	0	0	0	0	0	0	0	0	0	0	0	0	0	0	0	0	0	0	0	0
5_2e+06_5e+05_2	0	0	0	0	0	0	0	0	0	0	0	0	0	0	0	0	0	0	0	0	0	0	0	0	0	0	0	0	0	0	0	0	0	0	0	0	0	0	0	0	0	0	0	0	0	0	0	0	0
5_2e+06_5e+05_3	0	0	0	0	0	0	0	0	0	0	0	0	0	0	0	0	0	0	0	0	0	0	0	0	0	0	0	0	0	0	0	0	0	0	0	0	0	0	0	0	0	0	0	0	0	0	0	0	0
5_2e+06_5e+05_4	0	0	0	0	0	0	0	0	0	0	0	0	0	0	0	0	0	0	0	0	0	0	0	0	0	0	0	0	0	0	0	0	0	0	0	0	0	0	0	0	0	0	0	0	0	0	0	0	0
5_2e+06_5e+05_5	0	0	0	0	0	0	0	0	0	0	0	0	0	0	0	0	0	0	0	0	0	0	0	0	0	0	0	0	0	0	0	0	0	0	0	0	0	0	0	0	0	0	0	0	0	0	0	0	0
5_5e+05_10000_0	21.4286	57.1429	85.7143	92.8571	100	100	0	21.4286	57.1429	64.2857	78.5714	85.7143	0	0	0	0	0	0	21.4286	57.1429	85.7143	92.8571	100	100	21.4286	57.1429	85.7143	92.8571	100	100	0	0	0	7.14286	7.14286	7.14286	21.4286	57.1429	85.7143	92.8571	100	100	0	21.4286	57.1429	64.2857	78.5714	85.7143	0
5_5e+05_10000_1	20	50	80	95	100	100	0	15	60	65	75	80	0	0	0	0	0	0	20	50	80	95	100	100	20	50	80	95	100	100	0	0	0	0	0	0	20	50	80	95	100	100	0	15	60	65	75	80	0
5_5e+05_10000_2	19.0476	52.381	80.9524	95.2381	100	100	0	19.0476	57.1429	61.9048	76.1905	80.9524	0	0	0	0	0	0	19.0476	52.381	80.9524	95.2381	100	100	19.0476	52.381	80.9524	95.2381	100	100	0	0	0	0	0	0	19.0476	52.381	80.9524	95.2381	100	100	0	19.0476	57.1429	61.9048	76.1905	80.9524	0
5_5e+05_10000_3	20	55	80	95	100	100	0	20	55	60	75	80	0	0	0	0	0	0	20	55	80	95	100	100	20	55	80	95	100	100	0	0	0	0	0	0	20	55	80	95	100	100	0	20	55	60	75	80	0
5_5e+05_10000_4	15	50	75	90	95	95	0	20	50	55	70	75	0	0	0	0	0	0	15	50	75	90	95	95	15	50	75	90	95	95	0	0	0	0	0	0	15	50	75	90	95	95	0	20	50	55	70	75	0
5_5e+05_10000_5	13.0435	52.1739	73.913	86.9565	91.3043	91.3043	0	21.7391	47.8261	52.1739	65.2174	73.913	0	0	0	0	0	0	13.0435	52.1739	73.913	86.9565	91.3043	91.3043	13.0435	52.1739	73.913	86.9565	91.3043	91.3043	0	0	0	0	0	0	13.0435	52.1739	73.913	86.9565	91.3043	91.3043	0	21.7391	47.8261	52.1739	65.2174	73.913	0
5_5e+05_1e+05_0	0	0	0	0	0	0	0	0	0	0	0	0	0	0	0	0	0	0	0	0	0	0	0	0	0	0	0	0	0	0	0	0	0	0	0	0	0	0	0	0	0	0	0	0	0	0	0	0	0
5_5e+05_1e+05_1	0	0	0	0	0	0	0	0	0	0	0	0	0	0	0	0	0	0	0	0	0	0	0	0	0	0	0	0	0	0	0	0	0	0	0	0	0	0	0	0	0	0	0	0	0	0	0	0	0
5_5e+05_1e+05_2	0	0	0	0	0	0	0	0	0	0	0	0	0	0	0	0	0	0	0	0	0	0	0	0	0	0	0	0	0	0	0	0	0	0	0	0	0	0	0	0	0	0	0	0	0	0	0	0	0
5_5e+05_1e+05_3	0	0	0	0	0	0	0	0	0	0	0	0	0	0	0	0	0	0	0	0	0	0	0	0	0	0	0	0	0	0	0	0	0	0	0	0	0	0	0	0	0	0	0	0	0	0	0	0	0
5_5e+05_1e+05_4	0	0	0	0	0	0	0	0	0	0	0	0	0	0	0	0	0	0	0	0	0	0	0	0	0	0	0	0	0	0	0	0	0	0	0	0	0	0	0	0	0	0	0	0	0	0	0	0	0
5_5e+05_1e+05_5	0	0	0	0	0	0	0	0	0	0	0	0	0	0	0	0	0	0	0	0	0	0	0	0	0	0	0	0	0	0	0	0	0	0	0	0	0	0	0	0	0	0	0	0	0	0	0	0	0
5_5e+05_1e+06_0	0	0	0	0	0	0	0	0	0	0	0	0	0	0	0	0	0	0	0	0	0	0	0	0	0	0	0	0	0	0	0	0	0	0	0	0	0	0	0	0	0	0	0	0	0	0	0	0	0
5_5e+05_1e+06_1	0	0	0	0	0	0	0	0	0	0	0	0	0	0	0	0	0	0	0	0	0	0	0	0	0	0	0	0	0	0	0	0	0	0	0	0	0	0	0	0	0	0	0	0	0	0	0	0	0
5_5e+05_1e+06_2	0	0	0	0	0	0	0	0	0	0	0	0	0	0	0	0	0	0	0	0	0	0	0	0	0	0	0	0	0	0	0	0	0	0	0	0	0	0	0	0	0	0	0	0	0	0	0	0	0
5_5e+05_1e+06_3	0	0	0	0	0	0	0	0	0	0	0	0	0	0	0	0	0	0	0	0	0	0	0	0	0	0	0	0	0	0	0	0	0	0	0	0	0	0	0	0	0	0	0	0	0	0	0	0	0
5_5e+05_1e+06_4	0	0	0	0	0	0	0	0	0	0	0	0	0	0	0	0	0	0	0	0	0	0	0	0	0	0	0	0	0	0	0	0	0	0	0	0	0	0	0	0	0	0	0	0	0	0	0	0	0
5_5e+05_1e+06_5	0	0	0	0	0	0	0	0	0	0	0	0	0	0	0	0	0	0	0	0	0	0	0	0	0	0	0	0	0	0	0	0	0	0	0	0	0	0	0	0	0	0	0	0	0	0	0	0	0
5_5e+05_25000_0	0	0	100	100	100	100	0	0	100	100	100	100	0	0	0	0	0	0	0	0	100	100	100	100	0	0	100	100	100	100	0	0	0	0	0	0	0	0	100	100	100	100	0	0	100	100	100	100	0
5_5e+05_25000_1	0	0	100	100	100	100	0	0	100	100	100	100	0	0	0	0	0	0	0	0	100	100	100	100	0	0	100	100	100	100	0	0	0	0	0	0	0	0	100	100	100	100	0	0	100	100	100	100	0
5_5e+05_25000_2	0	0	100	100	100	100	0	0	100	100	100	100	0	0	0	0	0	0	0	0	100	100	100	100	0	0	100	100	100	100	0	0	0	0	0	0	0	0	100	100	100	100	0	0	100	100	100	100	0
5_5e+05_25000_3	0	0	100	100	100	100	0	0	100	100	100	100	0	0	0	0	0	0	0	0	100	100	100	100	0	0	100	100	100	100	0	0	0	0	0	0	0	0	100	100	100	100	0	0	100	100	100	100	0
5_5e+05_25000_4	33.3333	33.3333	100	100	100	100	0	0	100	100	100	100	0	0	0	0	0	0	33.3333	33.3333	100	100	100	100	33.3333	33.3333	100	100	100	100	0	0	0	0	0	0	33.3333	33.3333	100	100	100	100	0	0	100	100	100	100	0
5_5e+05_25000_5	33.3333	33.3333	100	100	100	100	0	0	100	100	100	100	0	0	0	0	0	0	33.3333	33.3333	100	100	100	100	33.3333	33.3333	100	100	100	100	0	0	0	0	0	0	33.3333	33.3333	100	100	100	100	0	0	100	100	100	100	0
5_5e+05_50000_0	0	0	0	0	0	0	0	0	0	0	0	0	0	0	0	0	0	0	0	0	0	0	0	0	0	0	0	0	0	0	0	0	0	0	0	0	0	0	0	0	0	0	0	0	0	0	0	0	0
5_5e+05_50000_1	0	0	100	100	100	100	0	0	100	100	100	100	0	0	0	0	0	0	0	0	100	100	100	100	0	0	100	100	100	100	0	0	0	0	0	0	0	0	100	100	100	100	0	0	100	100	100	100	0
5_5e+05_50000_2	0	0	100	100	100	100	0	0	100	100	100	100	0	0	0	0	0	0	0	0	100	100	100	100	0	0	100	100	100	100	0	0	0	0	0	0	0	0	100	100	100	100	0	0	100	100	100	100	0
5_5e+05_50000_3	0	0	100	100	100	100	0	0	100	100	100	100	0	0	0	0	0	0	0	0	100	100	100	100	0	0	100	100	100	100	0	0	0	0	0	0	0	0	100	100	100	100	0	0	100	100	100	100	0
5_5e+05_50000_4	0	0	100	100	100	100	0	0	100	100	100	100	0	0	0	0	0	0	0	0	100	100	100	100	0	0	100	100	100	100	0	0	0	0	0	0	0	0	100	100	100	100	0	0	100	100	100	100	0
5_5e+05_50000_5	0	0	100	100	100	100	0	0	100	100	100	100	0	0	0	0	0	0	0	0	100	100	100	100	0	0	100	100	100	100	0	0	0	0	0	0	0	0	100	100	100	100	0	0	100	100	100	100	0
5_5e+05_5e+05_0	0	0	0	0	0	0	0	0	0	0	0	0	0	0	0	0	0	0	0	0	0	0	0	0	0	0	0	0	0	0	0	0	0	0	0	0	0	0	0	0	0	0	0	0	0	0	0	0	0
5_5e+05_5e+05_1	0	0	0	0	0	0	0	0	0	0	0	0	0	0	0	0	0	0	0	0	0	0	0	0	0	0	0	0	0	0	0	0	0	0	0	0	0	0	0	0	0	0	0	0	0	0	0	0	0
5_5e+05_5e+05_2	0	0	0	0	0	0	0	0	0	0	0	0	0	0	0	0	0	0	0	0	0	0	0	0	0	0	0	0	0	0	0	0	0	0	0	0	0	0	0	0	0	0	0	0	0	0	0	0	0
5_5e+05_5e+05_3	0	0	0	0	0	0	0	0	0	0	0	0	0	0	0	0	0	0	0	0	0	0	0	0	0	0	0	0	0	0	0	0	0	0	0	0	0	0	0	0	0	0	0	0	0	0	0	0	0
5_5e+05_5e+05_4	0	0	0	0	0	0	0	0	0	0	0	0	0	0	0	0	0	0	0	0	0	0	0	0	0	0	0	0	0	0	0	0	0	0	0	0	0	0	0	0	0	0	0	0	0	0	0	0	0
5_5e+05_5e+05_5	0	0	0	0	0	0	0	0	0	0	0	0	0	0	0	0	0	0	0	0	0	0	0	0	0	0	0	0	0	0	0	0	0	0	0	0	0	0	0	0	0	0	0	0	0	0	0	0	0
[truncated: 599 more columns]
