# Supplementary material for: Detection and evaluation of parameters influencing the identification of heterozygous-enriched regions in Holstein cattle based on SNP chip or whole-genome sequence data
Source: BMC Genomics. 2024 Jul 26;25:726. doi: 10.1186/s12864-024-10642-2 (PMC11282608; doi:10.1186/s12864-024-10642-2)
Supplement: Supplementary file 9 — Supplementary Material 9. [file 12864_2024_10642_MOESM9_ESM.xlsx]

## Sheet: Sheet 1
raça	CHR	BP1	BP2	chr	start_pos	end_pos	width	strand	gene_id	gene_name	gene_biotype
ANG	10	8947684	8979955	10	8952521	8953315	795	+	ENSBTAG00000052130		protein_coding
ANG	29	48220837	48234421	29	48208005	48246550	38546	-	ENSBTAG00000004212	ACTE1	protein_coding
JER	4	7754341	7779125	4	7772559	7773323	765	+	ENSBTAG00000050410		pseudogene
JER	16	4805929	4981727	16	4833621	4845097	11477	-	ENSBTAG00000018143	C16H1orf116	protein_coding
JER	16	4805929	4981727	16	4869646	4871892	2247	-	ENSBTAG00000020273	YOD1	protein_coding
JER	16	4805929	4981727	16	4873072	4900640	27569	+	ENSBTAG00000002126	PFKFB2	protein_coding
JER	16	4805929	4981727	16	4913856	4925086	11231	+	ENSBTAG00000017714	C4BPB	protein_coding
JER	16	4805929	4981727	16	4932453	4979207	46755	+	ENSBTAG00000009876	C4BPA	protein_coding
RDC	4	7756346	7779125	4	7772559	7773323	765	+	ENSBTAG00000050410		pseudogene
RDC	18	5717899	5727914	18	5240349	6170333	929985	+	ENSBTAG00000015894	WWOX	protein_coding
